# Supplementary material for: How can climate adaptation policy enhance urban climate resilience? Empirical evidence from China
Source: PLoS One. 2025 Nov 6;20(11):e0335736. doi: 10.1371/journal.pone.0335736 (PMC12591477; doi:10.1371/journal.pone.0335736)
Supplement: S1 File — (XLS) [file pone.0335736.s001.xls]

## Sheet: empirical data
id_city	year	Resilience	urb	heatdays	rainstorms	pilot	post	treated	GB	Edu	Pec	Mrd	L10_Pollution	L5_ERD
1	2010	0.0412254	0.637	0	0	1	0	0	0.0191388	0.180972	0.247211	0.01365	0.166563	0.217391
1	2011	0.0463698	0.6544	0	0	1	0	0	0.0235247	0.174286	0.188888	0.012	0.194166	0
1	2012	0.0530682	0.6772	0	0	1	0	0	0.00398724	0.206283	0.144252	0.00756	0.18154	0.304348
1	2013	0.0528668	0.678	0	0	1	0	0	0.0183413	0.186555	0.188034	0.012375	0.171107	0.130435
1	2014	0.0564715	0.686	0	0	1	0	0	0.00797448	0.219748	0.241575	0.0174545	0.179382	0.304348
1	2015	0.0610815	0.6892	0	0	1	0	0	0.00797448	0.229988	0.24079	0.0155808	0.185183	0.217391
1	2016	0.0652995	0.7002	0	0	1	0	0	0.00478469	0.233034	0.190464	0.0102962	0.209764	0.217391
1	2017	0.0731335	0.7114	0	0	1	1	1	0.0283094	0.238503	0.322592	0.0024007	0.187191	0.0869565
1	2018	0.0778805	0.7211	0	0	1	1	1	0.0015949	0.20605	0.267203	0.0041431	0.205037	0.217391
1	2019	0.0802823	0.7285	0	0	1	1	1	0.0318979	0.210862	0.183001	0.0094524	0.187721	0.217391
1	2020	0.0802977	0.7863	0	0	1	1	1	0.0243222	0.261767	0.196381	0.0215654	0.182383	0.0869565
1	2021	0.0772783	0.7933	0	0	1	1	1	0.0171451	0.263886	0.176651	0.0492013	0.225385	0.173913
1	2022	0.0796612	0.7987	0	0	1	1	1	0.00478469	0.266023	0.144074	0.112252	0.187	0.130435
2	2010	0.017349	0.265248	0	0	0	0	0	0.00279107	0	0.0001989	0.0001358	0.234192	0.217391
2	2011	0.0153744	0.278751	0	0	0	0	0	0.00239234	2.15e-06	9.59e-05	0.0003424	0.277437	0
2	2012	0.0151776	0.292942	0	0	0	0	0	0.0155502	1.48e-05	0	0.0008631	0.257976	0.304348
2	2013	0.0158662	0.307856	0	0	0	0	0	0.0163477	9.01e-05	3.6e-06	0.002176	0.236219	0.130435
2	2014	0.0167639	0.323529	0	0	0	0	0	0.00877193	0.0005354	0.0065837	0.0054857	0.243985	0.304348
2	2015	0.0179089	0.34	0	0	0	0	0	0.0314992	0.0031727	0.0092158	0.007582	0.234893	0.217391
2	2016	0.0180045	0.357309	0	0	0	0	0	0.0243222	0.0187898	0.0026939	0.0087259	0.275312	0.217391
2	2017	0.0193554	0.3755	0	0	0	1	0	0.0271132	0.0163378	0.0132331	0.005362	0.255407	0.0869565
2	2018	0.0200479	0.3845	0	0	0	1	0	0.0167464	0.0142058	0.0092158	0.0011542	0.272644	0.217391
2	2019	0.019757	0.4097	0	0	0	1	0	0.0271132	0.012352	0.0105318	0.000687	0.245702	0.217391
2	2020	0.0200159	0.414571	0	0	0	1	0	0.064992	0.0107401	0.0078746	0.0004089	0.252322	0.0869565
2	2021	0.021525	0.4195	0	0	0	1	0	0.0394737	0.0163724	0.0185665	0.0002434	0.289863	0.173913
2	2022	0.0304656	0.4253	0	0	0	1	0	0.0291069	0.0249584	0.0172043	0.0001449	0.24707	0.130435
11	2010	0.183815	0.7628	0	0	0	0	0	0.242823	0.567514	0.389505	0.0261563	0.251824	0.144926
11	2011	0.184031	0.7734	0	0	0	0	0	0.19059	0.599385	0.344872	0.027	0.296972	0.115943
11	2012	0.187949	0.7834	0	0	0	0	0	0.289075	0.631348	0.305336	0.01995	0.317916	0.173913
11	2013	0.202019	0.7971	0	0	0	0	0	0.20933	0.834759	0.452971	0.0219454	0.282116	0.246378
11	2014	0.205809	0.8034	0	0	0	0	0	0.307815	0.731704	0.622785	0.0185714	0.273125	0.115943
11	2015	0.220699	0.8095	0	0	0	0	0	0.606061	0.856362	0.551489	0.0186064	0.271453	0.159422
11	2016	0.230395	0.8101	0	0	0	0	0	0.201356	0.867982	0.514842	0.0183315	0.361023	0.159422
11	2017	0.228034	0.8102	0	0	0	1	0	0.669059	0.824963	0.592031	0.0156968	0.319231	0.217391
11	2018	0.244369	0.8103	0	0	0	1	0	0.596093	0.67985	0.544193	0.0131769	0.318821	0.130435
11	2019	0.245939	0.8104	0	0	0	1	0	0.38437	0.713854	0.49012	0.0166106	0.292976	0.101448
11	2020	0.259066	0.831	0	0	0	1	0	0.289872	0.774736	0.435543	0.0209392	0.301308	0.115943
11	2021	0.267903	0.8356	0	0	0	1	0	0.509968	0.804371	0.443759	0.0263957	0.346291	0.362317
11	2022	0.273029	0.8407	0	0.166667	0	1	0	0.352073	0.83514	0.444336	0.0332741	0.282777	0.304348
12	2010	0.0125674	0.3948	0	0	1	0	0	0.391547	0.0042893	0.0005487	0.162391	0.206158	0
12	2011	0.0141508	0.405	0	0	1	0	0	0.32177	0.0049292	0.0013196	0.168963	0.259244	0
12	2012	0.0170283	0.4154	0	0	1	0	0	0.325758	0.0110573	0.0024099	0.0769625	0.257781	0.173913
12	2013	0.0177155	0.4323	0	0	1	0	0	0.183812	0.0081973	0.0039517	0.119878	0.228913	0.0869565
12	2014	0.0183615	0.4493	0	0	1	0	0	0.540271	0.0098266	0.0106011	0.123176	0.205312	0.0434783
12	2015	0.0201726	0.4653	0	0	1	0	0	0.267145	0.0110407	0.0444022	0.112963	0.218675	0.0434783
12	2016	0.0229921	0.4791	0	0	1	0	0	0.248405	0.0133769	0.0514842	0.108674	0.321966	0.0434783
12	2017	0.023862	0.4932	0	0	1	1	1	0.472089	0.013686	0.0789883	0.103419	0.270509	0.173913
12	2018	0.0289026	0.5062	0	0	1	1	1	0.292663	0.014959	0.0371987	0.109219	0.278614	0.173913
12	2019	0.0321497	0.5143	0	0	1	1	1	0.356459	0.0180662	0.0224222	0.0870515	0.259834	0.217391
12	2020	0.0271271	0.5656	0	0	1	1	1	0.400319	0.0229131	0.0438859	0.0693831	0.259786	0.0434783
12	2021	0.026877	0.5769	0	0	1	1	1	0.710526	0.0261836	0.0119864	0.0553008	0.304352	0.0434783
12	2022	0.0251452	0.5832	0	0	1	1	1	0.41547	0.0299208	0.0254237	0.0440767	0.239475	0.0869565
13	2010	0.0164366	0.2836	0	0	0	0	0	0.238836	0.0528632	0.0532912	0.0005292	0.0958774	0
13	2011	0.0175796	0.2992	0	0.166667	0	0	0	0.204147	0.0624357	0.0532912	0.0015412	0.112717	0.0869565
13	2012	0.0210905	0.3111	0	0	0	0	0	0.230463	0.060941	0.0410077	0.000325	0.121504	0.130435
13	2013	0.022381	0.3242	0	0.5	0	0	0	0.22807	0.0726044	0.0200672	0.0043542	0.104208	0.130435
13	2014	0.0222816	0.3391	0	0	0	0	0	0.231659	0.0690953	0.0585553	0.0047215	0.0849269	0.173913
13	2015	0.0234476	0.353	0	0	0	0	0	0.479266	0.068317	0.0410313	0.0033436	0.145403	0
13	2016	0.0245912	0.3764	0	0	0	0	0	0.398325	0.0778069	0.0311069	0.0030369	0.182016	0.0869565
13	2017	0.0253322	0.4014	0	0	0	1	0	0.531898	0.0674672	0.122163	0.0027872	0.162675	0.173913
13	2018	0.0262789	0.4165	0	0	0	1	0	0.32496	0.0690777	0.111219	0.0021168	0.161017	0.217391
13	2019	0.0279458	0.4229	0	0.166667	0	1	0	0.511563	0.0720833	0.0666362	0.0025375	0.142813	0.0869565
13	2020	0.0303628	0.4229	0	0	0	1	0	0.188995	0.0860875	0.0682234	0.0030418	0.130942	0.0434783
13	2021	0.0338191	0.4668	0	0	0	1	0	0.737241	0.0915077	0.0387225	0.0036464	0.20771	0
13	2022	0.0358745	0.4766	0.0545455	0	0	1	0	0.555423	0.0972692	0.0690604	0.0043711	0.159187	0.0869565
14	2010	0.0133203	0.2756	0.0181818	0	0	0	0	0.147129	0.0098012	0.150561	0.0343643	0.164092	0.152174
14	2011	0.0143979	0.2886	0	0	0	0	0	0.433014	0.0434576	0.167855	0.0324354	0.233321	0.130435
14	2012	0.0154554	0.3088	0	0	0	0	0	0.225279	0.0544366	0.150561	0.0308082	0.181686	0.0869565
14	2013	0.0174197	0.3234	0	0	0	0	0	0.367225	0.0586554	0.111958	0.0323643	0.193968	0.130435
14	2014	0.0171819	0.3401	0	0	0	0	0	0.322169	0.068182	0.105078	0.0325432	0.170408	0.108696
14	2015	0.0177771	0.3592	0	0	0	0	0	0.34051	0.0634189	0.0975513	0.0259127	0.155589	0.152174
14	2016	0.0206243	0.3772	0	0	0	0	0	0.387959	0.0573921	0.0795057	0.0213672	0.245888	0.130435
14	2017	0.0215715	0.3972	0	0	0	1	0	0.385965	0.0576941	0.0724313	0.0172283	0.201683	0.217391
14	2018	0.0217343	0.4231	0	0	0	1	0	0.380781	0.0496637	0.0358827	0.0150369	0.234702	0.0652174
14	2019	0.0252453	0.4332	0	0	0	1	0	0.592105	0.041328	0.023923	0.0162095	0.204097	0.0869565
14	2020	0.0260138	0.4701	0	0	0	1	0	0.617624	0.0764272	0.0400637	0.0174735	0.202044	0.130435
14	2021	0.0260179	0.4822	0	0	0	1	0	0.528309	0.0842236	0.0119633	0.0188361	0.224301	0.108696
14	2022	0.0249935	0.4935	0	0	0	1	0	0.362041	0.0928153	0.0224915	0.0203049	0.194499	0.0869565
15	2010	0.0155883	0.2909	0	0.166667	0	0	0	0.26874	0.0184316	0.0164802	0.18328	0.141754	0.0869565
15	2011	0.0165092	0.3016	0	0	0	0	0	0.239234	0.0185428	0.0197902	0.192754	0.165608	0.0869565
15	2012	0.0188628	0.3165	0	0	0	0	0	0.539075	0.0193066	0.0237159	0.121717	0.183881	0
15	2013	0.0211493	0.3304	0	0.166667	0	0	0	0.283493	0.0186964	0.0131639	0.208629	0.171949	0
15	2014	0.0226543	0.3447	0	0	0	0	0	0.330941	0.0167594	0.0252159	0.184463	0.138589	0.0434783
15	2015	0.0253196	0.3627	0	0	0	0	0	0.283892	0.015242	0.0225839	0.182483	0.197692	0.26087
15	2016	0.0274658	0.378	0	0	0	0	0	0.27512	0.0160392	0.0451062	0.172934	0.266998	0.217391
15	2017	0.0297574	0.3972	0.0363636	0	0	1	0	0.361244	0.0217932	0.0931414	0.160314	0.2474	0.0434783
15	2018	0.0299304	0.4113	0	0	0	1	0	0.277113	0.0309728	0.0682292	0.16085	0.218198	0.304348
15	2019	0.0286113	0.4198	0	0	0	1	0	0.325758	0.0400167	0.0332275	0.133307	0.219925	0.130435
15	2020	0.0293096	0.4477	0	0	0	1	0	0.334131	0.0486973	0.062352	0.11048	0.17842	0.0869565
15	2021	0.0287256	0.4602	0.0363636	0	0	1	0	0.414673	0.0533354	0.0318884	0.0915623	0.283766	0.26087
15	2022	0.0273077	0.4731	0.0363636	0	0	1	0	0.601675	0.0584153	0.0397846	0.0758838	0.244306	0.217391
16	2010	0.0209672	0.2379	0	0	1	0	0	0.310207	0.0288602	0.0440644	0.32161	0.160668	0.173913
16	2011	0.0173738	0.2596	0	0	1	0	0	0.240431	0.0318492	0.0277787	0.313105	0.174104	0.0869565
16	2012	0.0162401	0.2801	0	0	1	0	0	0.371212	0.0363074	0.0173379	0.241926	0.195349	0.173913
16	2013	0.0167388	0.2959	0	0.166667	1	0	0	0.221292	0.0393885	0.0119864	0.17052	0.178483	0
16	2014	0.0175838	0.3155	0	0	1	0	0	0.271132	0.0404773	0.0239922	0.158792	0.149476	0.0869565
16	2015	0.0194542	0.3346	0	0	1	0	0	0.247209	0.0444279	0.0266474	0.163554	0.191383	0.130435
16	2016	0.0213483	0.3499	0	0.166667	1	0	0	0.24681	0.0419798	0.0447608	0.138258	0.284897	0.26087
16	2017	0.0218304	0.37	0.0545455	0	1	1	1	0.596491	0.0438234	0.0748555	0.123383	0.256391	0
16	2018	0.022903	0.384	0	0	1	1	1	0.422648	0.0540077	0.0465263	0.11922	0.213384	0.173913
16	2019	0.0299354	0.3992	0	0	1	1	1	0.50319	0.052093	0.0403387	0.103949	0.230607	0.130435
16	2020	0.0288174	0.4189	0	0	1	1	1	0.321372	0.0561971	0.0516453	0.0906348	0.16968	0.0869565
16	2021	0.0309299	0.4313	0.0727273	0	1	1	1	0.713317	0.0626376	0.0277556	0.0790257	0.267083	0.130435
16	2022	0.0266572	0.4398	0.0181818	0	1	1	1	0.527512	0.0698163	0.0450949	0.0689036	0.223063	0.304348
17	2010	0.0124446	0.2342	0	0	0	0	0	0.235247	0.0112386	0.0627211	0.0047	0.200675	0.173913
17	2011	0.0141232	0.2453	0	0	0	0	0	0.125598	0.0179466	0.0277787	0.0018308	0.228505	0.0869565
17	2012	0.0169795	0.2595	0	0	0	0	0	0.371212	0.0159419	0.011904	0.0011071	0.22125	0.0869565
17	2013	0.0173053	0.2742	0	0	0	0	0	0.561802	0.0120762	0.0078998	0.00434	0.188473	0.0434783
17	2014	0.0173413	0.2904	0	0	0	0	0	0.277911	0.0114685	0.0160499	0.0040366	0.176171	0.0869565
17	2015	0.0180762	0.3082	0	0	0	0	0	0.692185	0.0103028	0.0131639	0.0042673	0.200855	0.130435
17	2016	0.018456	0.3251	0	0	0	0	0	0.527113	0.0092556	0.0170616	0.0029075	0.241788	0.0869565
17	2017	0.0199599	0.3437	0	0	0	1	0	0.554625	0.0083148	0.0477269	0.0030827	0.217079	0.0869565
17	2018	0.0213159	0.3591	0	0	0	1	0	0.538676	0.0074697	0.0333891	0.0034242	0.247715	0.130435
17	2019	0.0245687	0.3693	0	0	0	1	0	0.53748	0.0067105	0.0225377	0.0013923	0.210813	0.0869565
17	2020	0.0257842	0.3839	0	0	0	1	0	0.494019	0.0060284	0.0345837	0.0005661	0.208725	0.0869565
17	2021	0.0267029	0.3951	0	0	0	1	0	0.491228	0.0054156	0.017135	0.0002302	0.271216	0.0434783
17	2022	0.0272239	0.403	0	0	0	1	0	0.541866	0.0048651	0.0482118	9.36e-05	0.235773	0.0869565
18	2010	0.0173309	0.197	0.0181818	0	0	0	0	0.296651	0.011473	0.0311014	0.068283	0.0379303	0
18	2011	0.0147082	0.21	0	0	0	0	0	0.324163	0.0118783	0.0266012	0.06855	0.0577945	0.0869565
18	2012	0.0150317	0.2256	0	0	0	0	0	0.232456	0.0124719	0.0227258	0.0139683	0.0586431	0.130435
18	2013	0.0146896	0.2412	0	0	0	0	0	0.203349	0.0132504	0.0265089	0.0646816	0.0362444	0.130435
18	2014	0.020136	0.2593	0	0	0	0	0	0.412679	0.0133953	0.018428	0.0609224	0.0387971	0.173913
18	2015	0.0213544	0.2796	0	0	0	0	0	0.52193	0.0137501	0.0160268	0.0564358	0.101043	0
18	2016	0.0206179	0.2983	0	0	0	0	0	0.70614	0.014096	0.0370014	0.0441824	0.121219	0.0869565
18	2017	0.0230316	0.3186	0	0	0	1	0	0.318581	0.0148047	0.0786651	0.0480341	0.116263	0.173913
18	2018	0.0222032	0.3358	0	0	0	1	0	0.389155	0.0157876	0.0346359	0.0570682	0.11998	0.217391
18	2019	0.027526	0.3467	0	0	0	1	0	0.791467	0.0196476	0.0132793	0.0261104	0.0870835	0.0869565
18	2020	0.0330022	0.3618	0	0	0	1	0	0.488038	0.0229636	0.0355968	0.0119463	0.0717047	0.0434783
18	2021	0.04347	0.3728	0.0727273	0	0	1	0	0.475279	0.0099918	0.0197902	0.0054658	0.143711	0
18	2022	0.105662	0.3849	0.145455	0	0	1	0	0.812201	0.0043475	0.0318884	0.0025008	0.117907	0.0869565
21	2010	0.0265477	0.7251	0.0727273	0	0	0	0	0.0295056	0.290451	0.346956	0.171385	0.167747	0
21	2011	0.028523	0.7433	0.0727273	0	0	0	0	0.00797448	0.316673	0.270921	0.170435	0.218259	0.0434783
21	2012	0.0298289	0.7505	0	0.166667	0	0	0	0.0103668	0.326499	0.211486	0.106164	0.215365	0.173913
21	2013	0.0330615	0.7479	0.0545455	0	0	0	0	0.0354864	0.354636	0.253212	0.0962856	0.217339	0.217391
21	2014	0.0345416	0.7545	0.109091	0	0	0	0	0	0.315806	0.329357	0.0440796	0.198027	0.0869565
21	2015	0.0367972	0.758	0.0545455	0	0	0	0	0.00318979	0.361931	0.282857	0.0404109	0.212564	0.130435
21	2016	0.0377994	0.757	0.0181818	0	0	0	0	0.0167464	0.355843	0.268519	0.0857763	0.301787	0.0869565
21	2017	0.0431822	0.7709	0.109091	0	0	1	0	0.034689	0.355977	0.36766	0.0875201	0.282267	0.173913
21	2018	0.045545	0.7757	0.0363636	0	0	1	0	0.00637959	0.356663	0.339654	0.122326	0.269197	0.0869565
21	2019	0.0449868	0.7905	0.0181818	0	0	1	0	0.0558214	0.368106	0.233425	0.136634	0.236546	0
21	2020	0.0511448	0.8022	0.127273	0	0	1	0	0.0131579	0.387049	0.208884	0.152615	0.207117	0.782609
21	2021	0.0498677	0.8144	0.236364	0	0	1	0	0.00478469	0.407118	0.207636	0.170466	0.283322	0.347826
21	2022	0.0480077	0.8174	0.2	0	0	1	0	0.0107656	0.428226	0.233979	0.190405	0.218838	0.130435
22	2010	0.0135372	0.6143	0.0909091	0	0	0	0	0.00119617	0.057277	0.0286821	0.041931	0.150674	0
22	2011	0.0156818	0.6383	0.0727273	0	0	0	0	0.0143541	0.0605803	0.0237844	0.045864	0.210361	0
22	2012	0.0162426	0.6333	0	0	0	0	0	0.0203349	0.0589064	0.0196865	0.0686799	0.196223	0.173913
22	2013	0.0170279	0.6149	0.0545455	0	0	0	0	0.00239234	0.0624964	0.0292794	0.00101	0.221974	0.0869565
22	2014	0.0195028	0.5996	0.109091	0	0	0	0	0.0107656	0.0675103	0.0293949	0.0226067	0.190357	0.0434783
22	2015	0.0198992	0.577	0.0363636	0	0	0	0	0.00956938	0.0688773	0.0335277	0.0150515	0.193147	0.0434783
22	2016	0.0210797	0.5908	0.0181818	0	0	0	0	0.00438596	0.0760008	0.0213213	0.0240168	0.279567	0.0434783
22	2017	0.0231841	0.5904	0.127273	0	0	1	0	0.00119617	0.0801229	0.0360443	0.0147324	0.256822	0.173913
22	2018	0.0226902	0.7035	0.0181818	0	0	1	0	0.0219298	0.0885405	0.0374527	0.0071056	0.253672	0.173913
22	2019	0.02314	0.7534	0.0181818	0	0	1	0	0.023126	0.0940059	0.0118478	0.0053568	0.215291	0.217391
22	2020	0.0257418	0.7792	0.127273	0	0	1	0	0.034689	0.111217	0.0131243	0.0040384	0.198949	0.0434783
22	2021	0.0256982	0.7955	0.236364	0	0	1	0	0.0235247	0.138607	0.0318191	0.0030444	0.271855	0.0434783
22	2022	0.0258166	0.797	0.218182	0	0	1	0	0.0247209	0.172744	0.0588785	0.0022951	0.198922	0.0869565
23	2010	0.0145588	0.3656	0.0363636	0	0	0	0	0.0239234	0.009009	0.0185747	0.0023674	0.158779	0.0869565
23	2011	0.0150077	0.3837	0.0363636	0	0	0	0	0.0155502	0.009015	0.0185203	0.0040091	0.198784	0.0869565
23	2012	0.0157206	0.3998	0	0	0	0	0	0.023126	0.0110742	0.0184662	0.00628	0.182556	0.130435
23	2013	0.0160121	0.4205	0	0	0	0	0	0.00637959	0.0110598	0.0157959	0.0105828	0.173784	0.173913
23	2014	0.0165895	0.437	0.0363636	0	0	0	0	0.0119617	0.0164539	0.0079921	0.0078455	0.149791	0.173913
23	2015	0.0175592	0.4587	0.0363636	0	0	0	0	0.023126	0.0168537	0.0133255	0.0063516	0.170545	0.173913
23	2016	0.0155347	0.4785	0.0363636	0	0	0	0	0.034689	0.0160123	0.0635033	0.0022473	0.27304	0.434783
23	2017	0.016335	0.4903	0.0909091	0	0	1	0	0.0151515	0.0172845	0.0412622	0.0061104	0.240619	0.26087
23	2018	0.0195942	0.5018	0	0	0	1	0	0.030303	0.0194721	0.026555	0.0081502	0.232387	0.0434783
23	2019	0.0192382	0.5078	0	0	0	1	0	0.00598086	0.0245706	0.0335277	0.0012083	0.205726	0.217391
23	2020	0.021828	0.5577	0.0181818	0	0	1	0	0.00239234	0.0293424	0.0316826	0.0001791	0.174797	0.347826
23	2021	0.0210964	0.5668	0.145455	0	0	1	0	0.041866	0.0330008	0.03048	2.66e-05	0.247727	0.217391
23	2022	0.0203363	0.5702	0.145455	0	0	1	0	0.0546252	0.0371153	0.0320962	3.94e-06	0.186993	0.217391
24	2010	0.0155575	0.1848	0	0	0	0	0	0.00119617	0.025431	0.032143	0.0392207	0.162994	0.173913
24	2011	0.0136334	0.1955	0	0	0	0	0	0.0107656	0.0254207	0.0119402	0.0439516	0.197333	0.0869565
24	2012	0.0143368	0.2622	0	0	0	0	0	0.030303	0.0260227	0.0039373	0.029145	0.198771	0.173913
24	2013	0.0157421	0.2818	0	0.166667	0	0	0	0.0211324	0.0265164	0.013187	0.0479708	0.170933	0
24	2014	0.0163326	0.3009	0	0	0	0	0	0.0267145	0.0294486	0.0120326	0.0406267	0.151425	0.0869565
24	2015	0.0168146	0.3235	0	0	0	0	0	0.0167464	0.0278178	0.0175506	0.0426825	0.16605	0.130435
24	2016	0.0196991	0.3475	0	0	0	0	0	0.000398724	0.0288829	0.0145288	0.0398317	0.243837	0.26087
24	2017	0.0197515	0.3631	0	0	0	1	0	0.0406699	0.0308484	0.0238537	0.0423971	0.215894	0
24	2018	0.0203623	0.3793	0	0	0	1	0	0.0155502	0.0344913	0.0307109	0.0467124	0.214599	0.173913
24	2019	0.0265828	0.3913	0	0	0	1	0	0.0697767	0.0354299	0.0106242	0.0546	0.205448	0.130435
24	2020	0.0269902	0.4359	0	0	0	1	0	0.0175439	0.0448408	0.0334325	0.0638195	0.176736	0.0869565
24	2021	0.026381	0.4443	0	0	0	1	0	0.0350877	0.047216	0.0198133	0.0745958	0.248966	0.130435
24	2022	0.025618	0.448	0	0	0	1	0	0.0287081	0.049717	0.0280327	0.0871916	0.19954	0.304348
25	2010	0.0130213	0.292072	0.0181818	0	0	0	0	0.0259171	0.0345243	0.0461944	0.0327319	0.187442	0
25	2011	0.0134519	0.310259	0	0	0	0	0	0.0199362	0.0317693	0.0065837	0.0343361	0.234972	0
25	2012	0.0147852	0.329578	0	0	0	0	0	0.00717703	0.0292342	0	0.0145095	0.214989	0.173913
25	2013	0.0157576	0.3501	0	0	0	0	0	0.0322967	0.0269014	0.002728	0.0309157	0.196332	0.0869565
25	2014	0.0166948	0.3719	0	0	0	0	0	0.00757576	0.0247547	0.0052677	0.0324652	0.185369	0.0434783
25	2015	0.0169287	0.3907	0.0181818	0	0	0	0	0.01874	0.0227793	0.0067684	0.0414831	0.193674	0.0434783
25	2016	0.0212621	0.399	0	0	0	0	0	0.0167464	0.0209616	0.0147821	0.0211258	0.304036	0.0434783
25	2017	0.0196643	0.4314	0.0727273	0	0	1	0	0.00757576	0.0192889	0.0338047	0.0600038	0.251271	0.173913
25	2018	0.021224	0.4441	0	0	0	1	0	0.0299043	0.0177496	0.026555	0.0533635	0.263872	0.173913
25	2019	0.0214595	0.4482	0	0	0	1	0	0.00956938	0.0163332	0.0132562	0.0452745	0.246103	0.217391
25	2020	0.0217462	0.497	0	0	0	1	0	0.0107656	0.0150299	0.0145519	0.0384117	0.230076	0.0434783
25	2021	0.0225246	0.5051	0.0545455	0	0	1	0	0.0326954	0.0138305	0.013187	0.0325891	0.281105	0.0434783
25	2022	0.0220195	0.5083	0.0727273	0	0	1	0	0.00956938	0.0123553	0.018682	0.0276492	0.224315	0.0869565
26	2010	0.0347726	0.4795	0.0545455	0	1	0	0	0.00438596	0.620762	0.482156	0.0006333	0.0779434	0.0434783
26	2011	0.0434223	0.6379	0	0	1	0	0	0.00119617	0.633396	0.388924	0.0012324	0.102011	0
26	2012	0.0467887	0.6521	0	0	1	0	0	0.015949	0.653015	0.313671	0.0013714	0.108757	0.0434783
26	2013	0.0519736	0.6624	0	0	1	0	0	0.0163477	0.64854	0.468301	0.0012051	0.18157	0.26087
26	2014	0.0663572	0.6749	0	0	1	0	0	0.00358852	0.646876	0.661665	0.0009486	0.100099	0.0869565
26	2015	0.0702814	0.682	0	0	1	0	0	0.00518341	0.652543	0.554929	0.0005863	0.097267	0.217391
26	2016	0.0777453	0.6908	0	0.166667	1	0	0	0.0127592	0.652984	0.533492	0.0007444	0.160003	0.0869565
26	2017	0.0775012	0.6983	0.0181818	0	1	1	1	0.0111643	0.651957	0.5592	0.00087	0.162451	0.26087
26	2018	0.0905488	0.6982	0	0.333333	1	1	1	0.0199362	0.646525	0.503049	0.0005116	0.1299	0.26087
26	2019	0.10425	0.705	0	0	1	1	1	0.0139553	0.646469	0.399106	0.0001105	0.121268	0.0434783
26	2020	0.0878012	0.7914	0	0	1	1	1	0.0354864	0.652897	0.320763	2.39e-05	0.0880395	0.0434783
26	2021	0.0771926	0.7968	0.0181818	0	1	1	1	0.0618022	0.662382	0.371239	5.15e-06	0.135681	0.173913
26	2022	0.077561	0.798	0.0545455	0	1	1	1	0.00956938	0.672006	0.295625	1.11e-06	0.149547	0.130435
27	2010	0.0383324	0.7949	0.0909091	0	0	0	0	0.015949	0.254488	0.133495	0.0291129	0.0136088	0.0652174
27	2011	0.0433468	0.805	0	0	0	0	0	0.00119617	0.201493	0.129251	0.02574	0.0551579	0.130435
27	2012	0.0477887	0.8136	0	0	0	0	0	0.00478469	0.203298	0.125141	0.0141516	0.0555307	0.0869565
27	2013	0.0526014	0.8201	0	0	0	0	0	0.034689	0.206235	0.103716	0.0189448	0.0994345	0.0434783
27	2014	0.0561782	0.8234	0	0	0	0	0	0.0099681	0.20815	0.171249	0.0180406	0.0301967	0.0217391
27	2015	0.0573445	0.8265	0	0	0	0	0	0.0251196	0.21385	0.142158	0.023812	0.0476664	0.108696
27	2016	0.0576039	0.8297	0	0	0	0	0	0.0311005	0.237139	0.150791	0.0268838	0.10537	0.0652174
27	2017	0.0583179	0.8328	0.0181818	0	0	1	0	0.027512	0.224523	0.206874	0.0199905	0.0973937	0.173913
27	2018	0.0541988	0.8357	0	0	0	1	0	0.0195375	0.225824	0.186949	0.0419527	0.0712425	0.130435
27	2019	0.0513464	0.839	0	0	0	1	0	0.0518341	0.22482	0.103693	0.030953	0.063893	0.0869565
27	2020	0.0553096	0.8615	0	0	0	1	0	0.00717703	0.255738	0.10207	0.0228373	0.0485168	0.0869565
27	2021	0.0575193	0.8673	0.0545455	0	0	1	0	0.027512	0.257796	0.0964661	0.0168495	0.0745255	0.152174
27	2022	0.0594105	0.8689	0.0545455	0	0	1	0	0.00797448	0.259869	0.125927	0.0124317	0.0715537	0.0434783
28	2010	0.019257	0.9424	0.127273	0	0	0	0	0.00797448	0.0496462	0.0368734	0.2968	0.166317	0.0978261
28	2011	0.0215611	0.9444	0.0727273	0	0	0	0	0	0.043926	0.0253083	0.28	0.237791	0.076087
28	2012	0.0238489	0.9447	0	0	0	0	0	0.0334928	0.0427488	0.0172458	0.121125	0.20413	0.108696
28	2013	0.0233709	0.9459	0.0181818	0	0	0	0	0.00637959	0.0365567	0.0198364	0.247	0.249752	0.163043
28	2014	0.0260156	0.9457	0.0909091	0	0	0	0	0.00199362	0.0337067	0.0306416	0.245205	0.21918	0.0978261
28	2015	0.0286847	0.9458	0.0363636	0	0	0	0	0.0179426	0.0526108	0.0225839	0.0085748	0.230242	0.108696
28	2016	0.0294198	0.9463	0.0181818	0	0	0	0	0.0326954	0.0723031	0.0328799	0.0076013	0.300696	0.076087
28	2017	0.0282917	0.9474	0.127273	0	0	1	0	0.0366826	0.075673	0.0252159	0.0151592	0.267582	0.173913
28	2018	0.0285354	0.9498	0.0181818	0	0	1	0	0.00637959	0.0780952	0.0374757	0.0364645	0.266965	0.0434783
28	2019	0.0282549	0.952	0.0181818	0	0	1	0	0.0311005	0.0889873	0.0211986	0.163149	0.238241	0.0543478
28	2020	0.0288169	0.9537	0.0909091	0	0	1	0	0.00877193	0.0957122	0.0171077	0.729959	0.212806	0.206522
28	2021	0.0321565	0.9588	0.2	0	0	1	0	0.0586124	0.101264	0.0133024	1	0.294299	0.228261
28	2022	0.0328221	0.9595	0.181818	0	0	1	0	0.027512	0.107137	0.0119402	1	0.223979	0.119565
29	2010	0.0555098	0.6951	0.0363636	0	0	0	0	0.00598086	0.0112551	0.103452	0.176511	0.0810885	0
29	2011	0.0638903	0.7067	0	0	0	0	0	0.00717703	0.0161467	0.0927258	0.249411	0.132833	0.0869565
29	2012	0.0641898	0.717	0	0	0	0	0	0.023126	0.0167465	0.0830976	0.0683591	0.113641	0.0652174
29	2013	0.0679385	0.7235	0	0	0	0	0	0.00398724	0.0183224	0.113598	0.26604	0.136335	0.195652
29	2014	0.061248	0.7245	0	0	0	0	0	0.00358852	0.0242925	0.154879	0.244523	0.0958219	0.0434783
29	2015	0.0614357	0.7276	0.0181818	0	0	0	0	0.00478469	0.0247997	0.156011	0.036456	0.113922	0.0869565
29	2016	0.0597482	0.7307	0	0	0	0	0	0.0318979	0.0332305	0.219176	0.217496	0.19019	0
29	2017	0.0548571	0.7371	0.0545455	0	0	1	0	0.0255183	0.0376446	0.191058	0.200333	0.171691	0.282609
29	2018	0.0560698	0.7449	0	0	0	1	0	0.0103668	0.0456908	0.209991	0.190482	0.14409	0.0869565
29	2019	0.0606632	0.7508	0	0	0	1	0	0.0546252	0.0525685	0.0894704	0.163626	0.136292	0.0869565
29	2020	0.0613165	0.7744	0	0	0	1	0	0.00837321	0.0586701	0.146555	0.140557	0.110887	0.0652174
29	2021	0.0632821	0.7808	0.145455	0	0	1	0	0.0314992	0.0679402	0.127266	0.120739	0.170275	0.173913
29	2022	0.0633763	0.781	0.0363636	0	0	1	0	0.00757576	0.078675	0.143866	0.103716	0.135854	0.0652174
30	2010	0.0402054	0.4835	0.0545455	0	0	0	0	0.0015949	0.0264046	0.119663	0.0294281	0.074213	0.0579696
30	2011	0.0299312	0.4927	0	0	0	0	0	0.00877193	0.0254465	0.0773953	0.0317891	0.117611	0.0869565
30	2012	0.0248117	0.5022	0	0	0	0	0	0.000398724	0.0268465	0.0498954	0.0287174	0.110277	0.101448
30	2013	0.0315222	0.5147	0.0181818	0	0	0	0	0.0147528	0.029054	0.033343	0.0152049	0.139023	0.318839
30	2014	0.0323903	0.5257	0.0181818	0	0	0	0	0.00478469	0.0318038	0.0650431	0.0151612	0.0979005	0.0869565
30	2015	0.03461	0.5343	0	0	0	0	0	0.00438596	0.0372956	0.0467341	0.0089012	0.103668	0.115943
30	2016	0.0356246	0.5417	0	0	0	0	0	0.0199362	0.0401178	0.0576549	0.0092227	0.161971	0.0724652
30	2017	0.0335865	0.5486	0.0363636	0	0	1	0	0.0426635	0.0435288	0.0617184	0.0054826	0.147617	0.347826
30	2018	0.0327916	0.5486	0	0	0	1	0	0.00717703	0.0204669	0.0518828	0.0087092	0.128548	0.173913
30	2019	0.0324316	0.556	0	0	0	1	0	0.0434609	0.0429467	0.0277094	0.005384	0.122552	0.159422
30	2020	0.0340049	0.5997	0	0	0	1	0	0.0127592	0.0423532	0.0424583	0.0033283	0.107661	0.173913
30	2021	0.036097	0.606	0.0909091	0	0	1	0	0.0123604	0.0434461	0.033089	0.0020576	0.144082	0.318839
30	2022	0.0369047	0.6078	0.0727273	0	0	1	0	0.0470494	0.0445672	0.0397384	0.001272	0.115512	0.2029
31	2010	0.0199177	0.3983	0.0545455	0	0	0	0	0.0179426	0.0438193	0.0292399	0.0123	0	0.0434783
31	2011	0.0255735	0.4288	0	0	0	0	0	0.00837321	0.0352817	0.0264165	0.0147	0.0338813	0.0869565
31	2012	0.0312998	0.4358	0	0	0	0	0	0.0223285	0.0364417	0.023854	0.0029838	0.032934	0.0217391
31	2013	0.030537	0.4432	0	0	0	0	0	0.0494418	0.0480701	0.0237383	0.0119429	0.0926636	0.0652174
31	2014	0.0246448	0.4526	0	0	0	0	0	0.000797448	0.0495625	0.0238075	0.0034271	0.013612	0.0434783
31	2015	0.0327396	0.4658	0	0	0	0	0	0.0107656	0.0499114	0.0344281	0.0031525	0.019784	0.195652
31	2016	0.0327863	0.4785	0	0	0	0	0	0.0283094	0.0508638	0.0438859	0.0022396	0.0764363	0.0434783
31	2017	0.0283278	0.4901	0.0181818	0	0	1	0	0.00637959	0.0527783	0.05874	0.0023471	0.0806688	0.26087
31	2018	0.0291138	0.4974	0	0	0	1	0	0.0326954	0.0556893	0.0492738	0.0018123	0.0547639	0.217391
31	2019	0.0297409	0.5077	0	0	0	1	0	0.0207337	0.0622578	0.0251005	0.0012739	0.0486992	0.0652174
31	2020	0.030561	0.5969	0	0	0	1	0	0.00598086	0.0647146	0.0450602	0.0008954	0.0321914	0.326087
31	2021	0.0312299	0.6081	0	0	0	1	0	0.00478469	0.0677421	0.034405	0.0006294	0.057638	1
31	2022	0.0323265	0.6095	0.0181818	0	0	1	0	0.0398724	0.0709112	0.0532219	0.0004424	0.0593663	0.630435
33	2010	0.106519	0.6895	0.127273	0	1	0	0	0.292265	0.621039	0.562404	0.0026564	0.250816	0.173913
33	2011	0.115094	0.701	0.127273	0	1	0	0	0.436603	0.572862	0.533411	0.0021053	0.297564	0
33	2012	0.127313	0.7151	0.145455	0	1	0	0	0.29386	0.602047	0.505908	0.0001886	0.315955	0
33	2013	0.146637	0.7205	0.0909091	0.166667	1	0	0	0.297448	0.617476	0.77429	0.0003	0.339255	0
33	2014	0.143367	0.7261	0.163636	0	1	0	0	0.408692	0.62223	0.969131	0.0002632	0.304699	0
33	2015	0.142774	0.7302	0.127273	0	1	0	0	0.433014	0.688977	0.865141	4.22e-05	0.398014	0
33	2016	0.158025	0.7343	0.2	0	1	0	0	0.584131	0.667225	0.845828	0.0025428	0.4717	0
33	2017	0.181656	0.7342	0.345455	0	1	1	1	0.613238	0.53099	0.964051	0.0025666	0.459151	0
33	2018	0.176963	0.7401	0.127273	0	1	1	1	0.389952	0.478062	0.929234	0.0064915	0.408513	0
33	2019	0.191678	0.7461	0.0727273	0.166667	1	1	1	0.647129	0.602745	0.858769	0.0060353	0.397733	0
33	2020	0.260444	0.792	0.127273	0	1	1	1	0.401515	0.530574	0.774335	0.0056111	0.337744	0
33	2021	0.269845	0.7949	0.2	0.166667	1	1	1	0.499601	0.54127	0.83134	0.0052168	0.485793	0
33	2022	0.246532	0.7959	0.545455	0	1	1	1	0.898325	0.552181	0.806452	0.0048502	0.505123	0
34	2010	0.0182112	0.4975	0.0727273	0	0	0	0	0.255183	0.0297271	0.0238882	0.263317	0.220157	0.0869565
34	2011	0.0190752	0.591	0.0363636	0	0	0	0	0.191786	0.0231022	0.0292333	0.236983	0.253097	0.0434783
34	2012	0.0192083	0.6044	0.0363636	0	0	0	0	0.366826	0.0212007	0.035712	0.203571	0.283431	0.130435
34	2013	0.020176	0.6125	0.0363636	0	0	0	0	0.307815	0.0258436	0.0399693	0.2737	0.2839	0.0434783
34	2014	0.0210497	0.6222	0.0545455	0	0	0	0	0.25638	0.0190081	0.0319115	0.24	0.241185	0.347826
34	2015	0.0221006	0.6311	0.0545455	0	0	0	0	0.460128	0.023798	0.0294411	0.248326	0.327618	0.173913
34	2016	0.0239921	0.6423	0.0545455	0	0	0	0	0.255582	0.03595	0.0183741	0.217565	0.433251	0.0434783
34	2017	0.0242546	0.6463	0.290909	0	0	1	0	0.356459	0.0265256	0.0373141	0.204973	0.391992	0.173913
34	2018	0.0258503	0.659	0	0	0	1	0	0.26555	0.0601133	0.0321424	0.236183	0.32351	0.391304
34	2019	0.0272274	0.6607	0.0545455	0	0	1	0	0.393541	0.0355105	0.0184511	0.196314	0.358633	0.217391
34	2020	0.0292356	0.6367	0.0181818	0	0	1	0	0.441388	0.0555363	0.009187	0.163176	0.271424	0.0869565
34	2021	0.0295328	0.6456	0.127273	0	0	1	0	0.298644	0.0751484	0.0171581	0.135631	0.435219	0.0434783
34	2022	0.0295364	0.6441	0.290909	0	0	1	0	0.554226	0.101686	0.0068146	0.112737	0.417049	0.173913
35	2010	0.0252193	0.4136	0	0.166667	0	0	0	0.257177	0.0478801	0.183932	0.02054	0.131495	0.173913
35	2011	0.0260587	0.4204	0.0181818	0.333333	0	0	0	0.259569	0.0483109	0.17365	0.0221667	0.169979	0
35	2012	0.0279729	0.4427	0	0	0	0	0	0.233254	0.0514506	0.163939	0.0179143	0.178905	0
35	2013	0.0282341	0.4651	0.0181818	0	0	0	0	0.238437	0.0635685	0.144305	0.0239654	0.184471	0
35	2014	0.0292284	0.4871	0.0363636	0	0	0	0	0.375598	0.056452	0.135347	0.02075	0.153866	0
35	2015	0.0312553	0.4975	0.0727273	0	0	0	0	0.279904	0.057266	0.139826	0.0233635	0.246419	0
35	2016	0.030503	0.5076	0.0727273	0	0	0	0	0.332536	0.0553279	0.12224	0.0221441	0.305734	0
35	2017	0.0343226	0.5204	0.290909	0	0	1	0	0.321372	0.0592019	0.207728	0.0270217	0.287204	0
35	2018	0.0354213	0.5323	0	0	0	1	0	0.281898	0.0605859	0.155179	0.0232582	0.245645	0
35	2019	0.035556	0.5426	0.0545455	0	0	1	0	0.564593	0.0882889	0.139918	0.0244313	0.22846	0
35	2020	0.0378574	0.5704	0.0363636	0	0	1	0	0.33134	0.081819	0.109646	0.0256636	0.188069	0
35	2021	0.0408893	0.5874	0.109091	0	0	1	0	1	0.0939634	0.113851	0.026958	0.316262	0
35	2022	0.0431471	0.5942	0.309091	0	0	1	0	0.470096	0.107911	0.0797503	0.0283178	0.31193	0
36	2010	0.023453	0.4149	0.109091	0	1	0	0	0.149123	0.144029	0.155771	0.0399947	0.282707	0.173913
36	2011	0.0252781	0.4256	0.0909091	0	1	0	0	0.236443	0.132171	0.147491	0.05	0.319351	0
36	2012	0.0281029	0.452	0.109091	0	1	0	0	0.303828	0.147572	0.139647	0.0081786	0.362856	0
36	2013	0.0294989	0.4655	0.0545455	0	1	0	0	0.194976	0.149914	0.159312	0.0434965	0.375097	0
36	2014	0.0314931	0.4773	0.145455	0	1	0	0	0.234051	0.153197	0.203295	0.0506818	0.337541	0
36	2015	0.0338111	0.491	0.145455	0	1	0	0	0.399522	0.161535	0.257045	0.049971	0.437223	0
36	2016	0.0342391	0.5084	0.145455	0	1	0	0	0.422249	0.163968	0.270315	0.0504634	0.535049	0
36	2017	0.0349291	0.5026	0.363636	0	1	1	1	0.348485	0.180038	0.274407	0.0613706	0.514889	0
36	2018	0.0352405	0.5127	0.0909091	0	1	1	1	0.454545	0.183194	0.283965	0.0620435	0.422666	0
36	2019	0.0364362	0.5214	0.0727273	0	1	1	1	0.296651	0.183982	0.224121	0.062702	0.452611	0
36	2020	0.0401324	0.5544	0.127273	0	1	1	1	0.409091	0.216056	0.225094	0.0633676	0.375886	0
36	2021	0.0396712	0.5725	0.2	0	1	1	1	0.618022	0.170201	0.201794	0.0640401	0.536199	0
36	2022	0.0409104	0.5761	0.436364	0	1	1	1	0.392743	0.134077	0.21978	0.0647199	0.536615	0
37	2010	0.0252429	0.3156	0	0.166667	0	0	0	0.152711	0.0191469	0.249014	0.102347	0.363145	0.173913
37	2011	0.0264819	0.8644	0	0.166667	0	0	0	0.371212	0.0198101	0.166331	0.115788	0.400716	0.0869565
37	2012	0.0298697	0.3645	0	0	0	0	0	0.252791	0.0198336	0.110958	0.0716279	0.443297	0.0869565
37	2013	0.0281638	0.3805	0	0	0	0	0	0.294258	0.0199813	0.122741	0.0969393	0.46237	0.0434783
37	2014	0.0295994	0.3948	0	0	0	0	0	0.462919	0.0176863	0.121309	0.1003	0.426107	0.217391
37	2015	0.0306649	0.4154	0	0	0	0	0	0.279904	0.0192618	0.119554	0.0895841	0.505563	0.173913
37	2016	0.0317778	0.4365	0	0	0	0	0	0.32496	0.0193709	0.133315	0.0936779	0.642187	0.173913
37	2017	0.0311354	0.4579	0	0	0	1	0	0.527911	0.0194058	0.193829	0.0964596	0.604455	0.173913
37	2018	0.0315059	0.4844	0	0	0	1	0	0.525917	0.0200037	0.211838	0.0955651	0.502648	0.0434783
37	2019	0.033972	0.5039	0	0	0	1	0	0.512759	0.0201288	0.0848989	0.0963074	0.556294	0.173913
37	2020	0.0362686	0.4931	0	0	0	1	0	0.645136	0.0203995	0.0929064	0.0970554	0.468493	0.0869565
37	2021	0.0369221	0.5107	0	0	0	1	0	0.500797	0.0205866	0.0861918	0.0978093	0.610934	0.0869565
37	2022	0.0367691	0.5134	0	0.166667	0	1	0	0.365231	0.0207754	0.0869999	0.098569	0.625017	0.0869565
38	2010	0.0191462	0.3401	0.0545455	0	0	0	0	0.235646	0.0692314	0.191422	0.275166	0.167051	0.0869565
38	2011	0.0195617	0.3548	0.0181818	0	0	0	0	0.327751	0.0695744	0.130244	0.292729	0.185972	0.0434783
38	2012	0.0200893	0.3617	0	0	0	0	0	0.395933	0.0816753	0.0884856	0.1632	0.196984	0.130435
38	2013	0.0213314	0.5403	0	0.166667	0	0	0	0.368022	0.0744319	0.0782033	0.281638	0.195261	0.0434783
38	2014	0.022023	0.5561	0	0	0	0	0	0.430223	0.0728513	0.0721081	0.244532	0.160283	0.347826
38	2015	0.0261033	0.5667	0	0	0	0	0	0.341308	0.0688344	0.0732394	0.241181	0.201668	0.173913
38	2016	0.0277849	0.5786	0	0.166667	0	0	0	0.39075	0.0646477	0.0547077	0.236172	0.300671	0.0434783
38	2017	0.0263032	0.5926	0.0909091	0	0	1	0	0.403907	0.0879533	0.0857994	0.227698	0.26771	0.173913
38	2018	0.0282459	0.6084	0	0	0	1	0	0.19378	0.06942	0.0985209	0.231389	0.212697	0.391304
38	2019	0.0278393	0.6407	0	0	0	1	0	0.297049	0.0814766	0.0491584	0.19767	0.237966	0.217391
38	2020	0.0344774	0.6137	0.0181818	0	0	1	0	0.619219	0.0789692	0.0491817	0.168865	0.169919	0.0869565
38	2021	0.0338711	0.618	0.109091	0	0	1	0	0.494019	0.098966	0.0502897	0.144257	0.279484	0.0434783
38	2022	0.0362725	0.6197	0.0727273	0	0	1	0	0.73126	0.124027	0.0719926	0.123236	0.253713	0.173913
39	2010	0.0237395	0.42	0.0363636	0	0	0	0	0.250399	0.0266793	0.208045	0.145713	0.14887	0.0434783
39	2011	0.0248908	0.4856	0	0	0	0	0	0.28748	0.0239064	0.150054	0.163563	0.190914	0.0869565
39	2012	0.0279037	0.513	0	0	0	0	0	0.29386	0.0277483	0.108126	0.103935	0.178	0.130435
39	2013	0.0310623	0.538	0	0	0	0	0	0.329346	0.0283951	0.0947576	0.181492	0.197679	0.26087
39	2014	0.0330825	0.5386	0	0	0	0	0	0.289872	0.0294741	0.161736	0.176786	0.145915	0.217391
39	2015	0.0329485	0.55	0	0	0	0	0	0.338915	0.0302563	0.167185	0.179067	0.180121	0.217391
39	2016	0.034256	0.563	0	0.166667	0	0	0	0.305024	0.030115	0.179458	0.173399	0.279745	0.26087
39	2017	0.0299993	0.577	0.0727273	0	0	1	0	0.358852	0.0336475	0.262932	0.163581	0.260358	0.130435
39	2018	0.0323447	0.5894	0	0	0	1	0	0.35327	0.0284153	0.247001	0.170578	0.218598	0.217391
39	2019	0.0345853	0.5954	0	0	0	1	0	0.637161	0.031261	0.18023	0.162739	0.225703	0.130435
39	2020	0.0377845	0.616	0.0363636	0	0	1	0	0.312201	0.046527	0.162695	0.15526	0.167071	0.0869565
39	2021	0.0403732	0.621	0.145455	0	0	1	0	0.353668	0.0578863	0.186949	0.148125	0.251096	0.391304
39	2022	0.0416354	0.623	0.0909091	0.166667	0	1	0	0.245215	0.0720189	0.148484	0.141317	0.238771	0.478261
40	2010	0.0207742	0.3678	0	0.166667	1	0	0	0.339314	0.0363296	0.0769989	0.0717428	0.105766	0.217391
40	2011	0.0179268	0.3935	0	0	1	0	0	0.148724	0.0349505	0.0505206	0.0707778	0.165985	0.0869565
40	2012	0.0180663	0.4367	0	0	1	0	0	0.337321	0.0392779	0.032995	0.0336743	0.149018	0.217391
40	2013	0.0187507	0.4662	0	0	1	0	0	0.296252	0.0435021	0.0305493	0.0511945	0.146181	0.217391
40	2014	0.0185878	0.4794	0.0545455	0	1	0	0	0.2189	0.0451424	0.0383531	0.065	0.131782	0.130435
40	2015	0.019258	0.4143	0	0	1	0	0	0.170255	0.0494754	0.0477962	0.0459517	0.218016	0.478261
40	2016	0.0203407	0.4323	0	0	1	0	0	0.28429	0.0474013	0.0682234	0.0372934	0.271172	0.434783
40	2017	0.0219474	0.4515	0.127273	0	1	1	1	0.386762	0.0468335	0.0600791	0.0349843	0.269157	0.130435
40	2018	0.0293702	0.4667	0	0	1	1	1	0.350478	0.0430187	0.0385609	0.0352198	0.228905	0.173913
40	2019	0.0386912	0.4937	0	0	1	1	1	0.65311	0.0466012	0.0330659	0.0308286	0.227648	0.0869565
40	2020	0.0328667	0.4803	0	0	1	1	1	0.42504	0.0602016	0.023808	0.0269849	0.164947	0.0434783
40	2021	0.0289602	0.4942	0.0545455	0	1	1	1	0.450558	0.061144	0.0239461	0.0236204	0.301791	0.130435
40	2022	0.028679	0.4998	0.254545	0	1	1	1	0.637959	0.0621011	0.0211524	0.0206754	0.305722	0.217391
41	2010	0.0498842	0.8254	0.181818	0	0	0	0	0.0641946	0.597139	0.500255	0.0992728	0.199093	0.130435
41	2011	0.0555786	0.8335	0	0	0	0	0	0.113238	0.620088	0.444128	0.0995091	0.237219	0.0869565
41	2012	0.0573502	0.8376	0.0181818	0.166667	0	0	0	0.0777512	0.648205	0.394282	0.03632	0.248415	0.130435
41	2013	0.0770195	0.8412	0	0	0	0	0	0.0952951	0.682178	0.563056	0.106288	0.333031	0.0434783
41	2014	0.0700318	0.8425	0.0181818	0	0	0	0	0.110447	0.717845	0.723103	0.0932001	0.248062	0.304348
41	2015	0.0682563	0.844	0.0181818	0	0	0	0	0.106459	0.759321	0.538744	0.0886699	0.26956	0.0869565
41	2016	0.0743512	0.8455	0	0.166667	0	0	0	0.173844	0.773295	0.60761	0.0889901	0.393124	0.130435
41	2017	0.0678963	0.847	0.145455	0.166667	0	1	0	0.106858	0.789633	0.757528	0.0856804	0.369458	0.173913
41	2018	0.0747056	0.8487	0.0181818	0	0	1	0	0.202552	0.779809	0.693181	0.080092	0.28845	0.130435
41	2019	0.0818977	0.8525	0.0181818	0	0	1	0	0.171053	0.867653	0.628857	0.0738458	0.339109	0.130435
41	2020	0.0825659	0.8906	0.0909091	0.166667	0	1	0	0.264354	0.819442	0.53835	0.0680866	0.267589	0.130435
41	2021	0.0813049	0.8923	0.127273	0.333333	0	1	0	0.123206	0.771063	0.53214	0.0627766	0.357156	0.0869565
41	2022	0.0832053	0.8934	0.163636	0.166667	0	1	0	0.229266	0.72554	0.492059	0.0578808	0.340946	0.26087
42	2010	0.0291345	0.5491	0.0363636	0	0	0	0	0.0865231	0.0712716	0.236297	0.337619	0.0749308	0.0869565
42	2011	0.0311644	0.5649	0	0	0	0	0	0.0821372	0.0720424	0.149223	0.339891	0.120787	0.0434783
42	2012	0.0309367	0.5795	0	0.166667	0	0	0	0.188995	0.076856	0.0940576	0.305787	0.11432	0.0869565
42	2013	0.0321851	0.5903	0	0	0	0	0	0.111244	0.0588419	0.124472	0.30912	0.211344	0.130435
42	2014	0.0286145	0.6004	0	0	0	0	0	0.186603	0.0584709	0.181292	0.337466	0.10596	0.0434783
42	2015	0.0295635	0.6102	0	0	0	0	0	0.148325	0.0601872	0.132784	0.347005	0.114145	0.130435
42	2016	0.031893	0.6201	0	0	0	0	0	0.17823	0.0585805	0.129862	0.346393	0.195914	0.0869565
42	2017	0.0328289	0.6294	0.0363636	0	0	1	0	0.0984848	0.0569048	0.174666	0.342858	0.182983	0.26087
42	2018	0.0319432	0.6397	0	0	0	1	0	0.167065	0.0572691	0.147122	0.347666	0.142861	0.391304
42	2019	0.0354637	0.6562	0	0	0	1	0	0.199362	0.0593153	0.0494354	0.248489	0.157186	0.0869565
42	2020	0.0385146	0.7269	0	0	0	1	0	0.142743	0.0627683	0.101587	0.177604	0.111492	0.0869565
42	2021	0.0395768	0.7338	0	0	0	1	0	0.169856	0.0669827	0.0721311	0.12694	0.174016	0
42	2022	0.0377015	0.7371	0.0363636	0	0	1	0	0.138357	0.07148	0.0844371	0.0907283	0.169682	0.173913
43	2010	0.0218947	0.6001	0.109091	0	0	0	0	0.0972887	0.0524123	0.299283	0.479825	0.232808	0.23913
43	2011	0.0221398	0.6161	0	0	0	0	0	0.0897129	0.0539937	0.219018	0.472875	0.281818	0.195652
43	2012	0.023194	0.6304	0	0	0	0	0	0.102871	0.0601267	0.160186	0.367675	0.305649	0.130435
43	2013	0.0237074	0.6401	0	0	0	0	0	0.157097	0.0616357	0.161967	0.452333	0.370188	0.0217391
43	2014	0.0277072	0.6496	0.0181818	0	0	0	0	0.148325	0.0685159	0.129829	0.433993	0.272883	0.130435
43	2015	0.0253558	0.6586	0	0	0	0	0	0.149123	0.0687495	0.0588093	0.424293	0.302194	0.195652
43	2016	0.0268014	0.6668	0	0.166667	0	0	0	0.141547	0.0711572	0.0717693	0.42364	0.422985	0.152174
43	2017	0.0244786	0.6756	0.0363636	0.166667	0	1	0	0.155104	0.0755577	0.114914	0.430841	0.40615	0.152174
43	2018	0.0264201	0.6849	0.0181818	0	0	1	0	0.143541	0.0834059	0.0530834	0.375711	0.326591	0.326087
43	2019	0.0277762	0.6948	0	0	0	1	0	0.085327	0.0849805	0.0329043	0.311632	0.379029	0.195652
43	2020	0.0279821	0.705	0	0	0	1	0	0.119617	0.0944401	0.0395572	0.258483	0.316923	0.0652174
43	2021	0.0252645	0.7193	0	0.333333	0	1	0	0.313796	0.110561	0.0266705	0.214397	0.394416	0.217391
43	2022	0.0263022	0.7228	0.109091	0	0	1	0	0.124402	0.129434	0.0411237	0.177831	0.390395	0.152174
44	2010	0.0234477	0.4184	0.163636	0	0	0	0	0.12201	0.0743092	0.219926	0.25141	0.310664	0.304348
44	2011	0.0251423	0.4343	0.0181818	0.166667	0	0	0	0.116029	0.0607259	0.158712	0.239371	0.321174	0.0869565
44	2012	0.0258794	0.4531	0.0363636	0	0	0	0	0.0570175	0.0601348	0.114435	0.207694	0.35581	0.0869565
44	2013	0.027803	0.4687	0	0	0	0	0	0.0833333	0.0632939	0.0895396	0.29835	0.382483	0.0869565
44	2014	0.0289057	0.4846	0.0363636	0	0	0	0	0.0976874	0.080326	0.13694	0.294052	0.340215	0.0434783
44	2015	0.029598	0.5002	0.0363636	0	0	0	0	0.0685805	0.0779347	0.119093	0.302877	0.377204	0
44	2016	0.0293645	0.5153	0.0181818	0.166667	0	0	0	0.106061	0.0744529	0.0977877	0.291723	0.498824	0.26087
44	2017	0.0335667	0.5293	0.181818	0	0	1	0	0.200159	0.0708953	0.203041	0.293094	0.483794	0.0869565
44	2018	0.0324248	0.5396	0.0363636	0	0	1	0	0.225279	0.0691709	0.125557	0.282967	0.403448	0.26087
44	2019	0.0353804	0.5488	0.218182	0	0	1	0	0.147528	0.0721702	0.0559001	0.285248	0.458769	0.217391
44	2020	0.036234	0.5647	0.0909091	0	0	1	0	0.161483	0.0843301	0.138957	0.287548	0.36981	0.217391
44	2021	0.0368865	0.5739	0.218182	0.333333	0	1	0	0.230463	0.0992752	0.167047	0.289867	0.492362	0.217391
44	2022	0.0350282	0.5796	0.272727	0	0	1	0	0.158293	0.116869	0.139503	0.292204	0.475919	0.173913
45	2010	0.0255147	0.5104	0.163636	0	0	0	0	0.134769	0.0243801	0.136243	0.4323	0.339384	0.304348
45	2011	0.026998	0.5275	0.0909091	0.333333	0	0	0	0.0414673	0.0149734	0.113528	0.444686	0.35856	0.0869565
45	2012	0.0263721	0.5448	0.145455	0	0	0	0	0.0952951	0.0179197	0.0945642	0.267939	0.404619	0.0869565
45	2013	0.0286107	0.5552	0.0727273	0.333333	0	0	0	0.10327	0.0186176	0.0879004	0.40145	0.413807	0.0869565
45	2014	0.0287633	0.5649	0.0545455	0	0	0	0	0.114035	0.0192806	0.103554	0.379309	0.376993	0.0434783
45	2015	0.02974	0.5742	0.0545455	0	0	0	0	0.204944	0.0189526	0.0731008	0.392756	0.429408	0
45	2016	0.0311296	0.5834	0.0363636	0.333333	0	0	0	0.139553	0.0190308	0.0689372	0.401369	0.553163	0.26087
45	2017	0.031879	0.5904	0.327273	0	0	1	0	0.116826	0.0172343	0.114475	0.386789	0.529238	0.0869565
45	2018	0.0350308	0.5988	0.0727273	0	0	1	0	0.159091	0.0154701	0.10958	0.39884	0.456998	0.26087
45	2019	0.0381844	0.6079	0.218182	0	0	1	0	0.122807	0.0121563	0.0651354	0.3596	0.516984	0.217391
45	2020	0.0382067	0.6272	0.127273	0	0	1	0	0.106459	0.0118044	0.0703417	0.32422	0.421848	0.217391
45	2021	0.0367845	0.6355	0.327273	0.833333	0	1	0	0.147129	0.0337384	0.0543994	0.292322	0.562515	0.217391
45	2022	0.0354748	0.6403	0.309091	0.166667	0	1	0	0.152711	0.0964266	0.0519059	0.263562	0.561668	0.173913
46	2010	0.0252573	0.4628	0.0363636	0	0	0	0	0.114035	0.0010607	0.142411	0.216745	0.0803118	0.0869565
46	2011	0.0269664	0.4787	0	0	0	0	0	0.0538278	0.0011194	0.0761023	0.242129	0.130309	0.0434783
46	2012	0.0280791	0.5002	0	0	0	0	0	0.141148	0.001251	0.0403861	0.244792	0.123932	0.0869565
46	2013	0.0254506	0.5109	0	0	0	0	0	0.0980861	0.0038028	0.087808	0.252592	0.202436	0.130435
46	2014	0.0273531	0.5215	0	0	0	0	0	0.166667	0.0336483	0.0772105	0.26739	0.111359	0.0434783
46	2015	0.0248372	0.5316	0	0	0	0	0	0.207337	0.0436162	0.031796	0.259909	0.127272	0.130435
46	2016	0.0265518	0.5421	0	0	0	0	0	0.144737	0.0461212	0.0252355	0.233149	0.197116	0.0869565
46	2017	0.0269662	0.5529	0	0	0	1	0	0.114035	0.0424696	0.0529679	0.230833	0.200148	0.26087
46	2018	0.0266073	0.5631	0	0	0	1	0	0.129984	0.0431038	0.0583013	0.24754	0.156273	0.391304
46	2019	0.0257816	0.5751	0	0	0	1	0	0.116427	0.044851	0.0198825	0.258746	0.163074	0.0869565
46	2020	0.0255229	0.6253	0	0	0	1	0	0.22488	0.0532321	0.0197095	0.270459	0.109981	0.0869565
46	2021	0.0220498	0.6274	0	0	0	1	0	0.13437	0.0752295	0.0264627	0.282703	0.179947	0
46	2022	0.0224697	0.6323	0	0	0	1	0	0.199362	0.106317	0.0383531	0.2955	0.175485	0.173913
47	2010	0.0277273	0.4412	0.163636	0	0	0	0	0.102073	0.11889	0.327035	0.207683	0.24271	0.23913
47	2011	0.0281685	0.4574	0	0.166667	0	0	0	0.0645933	0.12649	0.238643	0.234	0.268885	0.195652
47	2012	0.0270363	0.4741	0	0	0	0	0	0.102871	0.139167	0.174047	0.117067	0.283028	0.130435
47	2013	0.0305312	0.4887	0	0	0	0	0	0.148724	0.238485	0.156542	0.268686	0.335672	0.0217391
47	2014	0.0278889	0.5045	0.0181818	0	0	0	0	0.0869219	0.279973	0.269466	0.266571	0.279307	0.130435
47	2015	0.0305386	0.5172	0	0	0	0	0	0.182217	0.326993	0.288952	0.246786	0.309991	0.195652
47	2016	0.0313853	0.5293	0	0.166667	0	0	0	0.157496	0.351308	0.232968	0.22515	0.432879	0.152174
47	2017	0.0336067	0.5414	0.163636	0	0	1	0	0.114833	0.364414	0.311694	0.223663	0.412738	0.152174
47	2018	0.0340215	0.5537	0.0181818	0	0	1	0	0.220096	0.381402	0.16954	0.239345	0.333383	0.326087
47	2019	0.0381512	0.5684	0.109091	0	0	1	0	0.111643	0.39703	0.143658	0.235796	0.381026	0.195652
47	2020	0.0368383	0.6	0.0727273	0	0	1	0	0.175439	0.437633	0.1297	0.2323	0.301953	0.0652174
47	2021	0.0343118	0.6091	0.127273	0.333333	0	1	0	0.260766	0.516561	0.14636	0.228855	0.416201	0.217391
47	2022	0.0373144	0.6143	0.2	0	0	1	0	0.300638	0.609725	0.130914	0.225462	0.395855	0.152174
48	2010	0.0264045	0.3756	0.181818	0	0	0	0	0.113636	0.0239594	0.212435	0.00376	0.41843	0
48	2011	0.026664	0.3951	0.127273	0.166667	0	0	0	0.163876	0.0233557	0.165338	0.0015333	0.467703	0.0434783
48	2012	0.0270559	0.4141	0.0909091	0	0	0	0	0.138756	0.0263529	0.128618	0.0006176	0.500742	0.26087
48	2013	0.0287121	0.4306	0.0909091	0	0	0	0	0.205742	0.0587823	0.101961	0.0024353	0.524092	0.0869565
48	2014	0.0297699	0.4445	0.0727273	0	0	0	0	0.0889155	0.0540878	0.152039	0.004145	0.498848	0.0869565
48	2015	0.0309396	0.4612	0.0545455	0	0	0	0	0.1563	0.0678103	0.140311	0.0080141	0.557741	0.130435
48	2016	0.0322189	0.4765	0.0909091	0	0	0	0	0.112041	0.0688403	0.179297	0.0074131	0.699109	0.26087
48	2017	0.0362982	0.4894	0.345455	0	0	1	0	0.193381	0.0714106	0.27196	0.0098493	0.670436	0
48	2018	0.0310809	0.502	0.0363636	0	0	1	0	0.137161	0.0688416	0.254574	0.0137424	0.574455	0.0434783
48	2019	0.0333311	0.5124	0.0909091	0	0	1	0	0.119617	0.0729112	0.0771182	0.0187648	0.638937	0.304348
48	2020	0.0345966	0.5124	0.163636	0	0	1	0	0.267145	0.0808019	0.127513	0.0256226	0.531608	0.0434783
48	2021	0.0346499	0.5026	0.4	0.166667	0	1	0	0.238038	0.0920603	0.0878542	0.0349867	0.673166	0.217391
48	2022	0.0326709	0.5093	0.381818	0	0	1	0	0.174641	0.104887	0.106671	0.047773	0.698843	0.0434783
49	2010	0.0198495	0.3786	0.0363636	0	0	0	0	0.0757576	0.0395167	0.0793774	0.116	0.104579	0.144926
49	2011	0.0205378	0.398	0	0	0	0	0	0.154705	0.0389569	0.0910634	0.14595	0.148064	0.115943
49	2012	0.02434	0.4143	0	0	0	0	0	0.0869219	0.0441818	0.104442	0.107639	0.153087	0.173913
49	2013	0.0261096	0.4304	0	0	0	0	0	0.212919	0.0402292	0.0688988	0.150966	0.233797	0.246378
49	2014	0.0268674	0.4466	0	0	0	0	0	0.0940989	0.0400981	0.1196	0.126121	0.143735	0.115943
49	2015	0.0277877	0.4631	0	0	0	0	0	0.165072	0.0437332	0.0782264	0.12917	0.152675	0.159422
49	2016	0.0284462	0.479	0	0.166667	0	0	0	0.121212	0.0579077	0.0665887	0.122093	0.238026	0.159422
49	2017	0.027106	0.4944	0	0	0	1	0	0.104864	0.0581033	0.133015	0.127528	0.225262	0.217391
49	2018	0.0294503	0.5095	0	0	0	1	0	0.120016	0.0484104	0.0918715	0.127953	0.185535	0.130435
49	2019	0.0304941	0.5279	0	0	0	1	0	0.290271	0.0613953	0.0437788	0.139824	0.204033	0.101448
49	2020	0.0310773	0.5378	0	0	0	1	0	0.145136	0.0635667	0.098962	0.152796	0.1497	0.115943
49	2021	0.0319191	0.547	0	0	0	1	0	0.221691	0.0643481	0.0399	0.166971	0.21555	0.362317
49	2022	0.033027	0.5534	0	0	0	1	0	0.260766	0.0651391	0.074463	0.182462	0.221915	0.304348
50	2010	0.0219519	0.4078	0.145455	0	0	0	0	0.0717703	0.0580288	0.315671	0.118	0.328909	0.173913
50	2011	0.0223524	0.4239	0.0181818	0	0	0	0	0.0673844	0.0595304	0.1978	0.117738	0.342464	0.0869565
50	2012	0.0225162	0.4407	0.0181818	0	0	0	0	0.0841308	0.0643876	0.12376	0.07935	0.370718	0.0869565
50	2013	0.0258088	0.4567	0	0	0	0	0	0.0725678	0.0670364	0.111774	0.168946	0.381876	0.0434783
50	2014	0.0258467	0.4714	0.0181818	0	0	0	0	0.10008	0.068363	0.136478	0.166425	0.352592	0.217391
50	2015	0.0292581	0.4862	0.0181818	0	0	0	0	0.110845	0.0686794	0.185864	0.171911	0.399914	0.173913
50	2016	0.0326075	0.5003	0.0181818	0	0	0	0	0.116826	0.0725782	0.157952	0.1733	0.53243	0.173913
50	2017	0.031716	0.514	0.181818	0	0	1	0	0.20933	0.0669074	0.247832	0.17155	0.497445	0.173913
50	2018	0.0330069	0.5254	0	0	0	1	0	0.114833	0.0651356	0.241021	0.171686	0.421183	0.0434783
50	2019	0.0330932	0.5356	0.0727273	0	0	1	0	0.299442	0.065914	0.178729	0.163009	0.467146	0.173913
50	2020	0.0367681	0.5317	0.127273	0	0	1	0	0.230861	0.0642046	0.113353	0.154769	0.368236	0.0869565
50	2021	0.0348147	0.5415	0.272727	0.166667	0	1	0	0.133573	0.0350585	0.0922871	0.146947	0.495565	0.0869565
50	2022	0.0333981	0.5477	0.254545	0	0	1	0	0.279506	0.0191434	0.103785	0.139519	0.493197	0.0869565
51	2010	0.0231609	0.3791	0.145455	0.166667	0	0	0	0.0570175	0.0281718	0.202234	0.204933	0.194851	0.130435
51	2011	0.0237547	0.3971	0	0.166667	0	0	0	0.0614035	0.0277585	0.163076	0.207538	0.226472	0.217391
51	2012	0.022847	0.4115	0	0	0	0	0	0.0697767	0.0269855	0.13145	0.0921143	0.22974	0.0869565
51	2013	0.0241226	0.4285	0	0	0	0	0	0.120415	0.033188	0.104108	0.274371	0.274182	0
51	2014	0.0266907	0.4441	0	0	0	0	0	0.259569	0.0367383	0.145598	0.270085	0.213008	0.26087
51	2015	0.0282363	0.4612	0.0181818	0	0	0	0	0.241627	0.039121	0.149846	0.262022	0.259664	0.173913
51	2016	0.0301855	0.4771	0	0.166667	0	0	0	0.0976874	0.0389381	0.152472	0.251223	0.371115	0.217391
51	2017	0.0308161	0.4908	0.127273	0.166667	0	1	0	0.069378	0.0326042	0.225529	0.235209	0.341689	0.130435
51	2018	0.0375212	0.5031	0	0	0	1	0	0.277512	0.0322489	0.143728	0.232293	0.278805	0.217391
51	2019	0.0407574	0.5194	0.0181818	0	0	1	0	0.133174	0.032311	0.0916176	0.23703	0.312861	0.173913
51	2020	0.0531795	0.5331	0.0727273	0.166667	0	1	0	0.120813	0.0327385	0.0857685	0.241863	0.235464	0.0434783
51	2021	0.0649289	0.5428	0.2	0.333333	0	1	0	0.120415	0.0338775	0.074717	0.246795	0.332529	0.217391
51	2022	0.0797554	0.549	0.181818	0.166667	0	1	0	0.127193	0.035056	0.0986595	0.251828	0.337154	0.304348
52	2010	0.173422	0.6362	0.309091	0	0	0	0	0.114035	0.446396	0.572692	0.0654652	0.595756	0.304348
52	2011	0.178465	0.6482	0.236364	0	0	0	0	0.0877193	0.435861	0.541491	0.064125	0.642192	0.130435
52	2012	0.19013	0.6628	0.309091	0	0	0	0	0.122807	0.430928	0.511987	0.0539636	0.70147	0.0869565
52	2013	0.202485	0.6708	0.490909	0	0	0	0	0.0582137	0.538463	0.782278	0.0401032	0.754311	0.217391
52	2014	0.215458	0.6831	0.218182	0	0	0	0	0.16547	0.552857	0.978943	0.0339	0.719644	0.173913
52	2015	0.236772	0.6969	0.163636	0	0	0	0	0.17504	0.673113	0.939301	0.0295902	0.768815	0.173913
52	2016	0.247421	0.7102	0.2	0.5	0	0	0	0.106858	0.711844	0.911541	0.0244467	0.887825	0.0869565
52	2017	0.275423	0.7224	0.418182	0	0	1	0	0.123206	0.735329	1	0.0222598	0.921606	0.130435
52	2018	0.289897	0.7338	0.345455	0.166667	0	1	0	0.261962	0.761155	0.965807	0.0230549	0.802715	0.0869565
52	2019	0.329096	0.7458	0.381818	0.166667	0	1	0	0.0861244	0.809562	0.875624	0.0171732	0.856269	0.0869565
52	2020	0.334457	0.784	0.272727	0	0	1	0	0.1563	0.85674	0.811636	0.012792	0.770384	0.26087
52	2021	0.303845	0.791	0.545455	0.666667	0	1	0	0.15311	0.925602	0.807652	0.0095286	0.937467	0.304348
52	2022	0.296897	0.794	0.963636	0.166667	0	1	0	0.254785	1	0.793822	0.0070977	0.945964	0.0869565
53	2010	0.141148	0.36	0.309091	0.166667	0	0	0	0.110048	0.0909326	0.149836	0	0.588022	0.304348
53	2011	0.135232	0.3775	0.236364	0	0	0	0	0.0861244	0.0992209	0.134077	0	0.66612	0.130435
53	2012	0.134633	0.397	0.290909	0.166667	0	0	0	0.0952951	0.099232	0.119961	0	0.714747	0.0869565
53	2013	0.143668	0.411	0.381818	0.166667	0	0	0	0.164274	0.103673	0.116969	0	0.784572	0.217391
53	2014	0.140877	0.4258	0.2	0	0	0	0	0.0761563	0.143528	0.112974	0	0.783131	0.173913
53	2015	0.146064	0.4423	0.127273	0	0	0	0	0.236443	0.106757	0.157165	0	0.779165	0.173913
53	2016	0.14459	0.4588	0.218182	0.166667	0	0	0	0.181021	0.107986	0.202805	0	0.915117	0.0869565
53	2017	0.145701	0.4742	0.309091	0	0	1	0	0.208533	0.113033	0.254297	0	0.969834	0.130435
53	2018	0.14756	0.489	0.381818	0.166667	0	1	0	0.173445	0.117985	0.200063	0	0.840949	0.0869565
53	2019	0.147768	0.5028	0.345455	0.166667	0	1	0	0.216108	0.122767	0.130544	0	0.904685	0.0869565
53	2020	0.150261	0.5183	0.309091	0.166667	0	1	0	0.0821372	0.122599	0.127214	0	0.812241	0.26087
53	2021	0.150341	0.5285	0.563636	0.333333	0	1	0	0.386762	0.0861158	0.109303	0	0.932631	0.304348
53	2022	0.154364	0.5353	1	0.333333	0	1	0	0.267544	0.0604894	0.122486	0	0.967088	0.0869565
54	2010	0.144101	0.4433	0.218182	0	0	0	0	0.133174	0.077354	0.32992	0.0280429	0.354932	0.217391
54	2011	0.149174	0.4613	0.163636	0	0	0	0	0.0821372	0.0931991	0.254389	0.0302727	0.422458	0.217391
54	2012	0.153682	0.4793	0.2	0	0	0	0	0.114434	0.110922	0.196082	0.028	0.417007	0.173913
54	2013	0.159414	0.4944	0.254545	0	0	0	0	0.0861244	0.113312	0.303013	0.0305765	0.448446	0.130435
54	2014	0.161165	0.5095	0.163636	0	0	0	0	0.142344	0.118129	0.353207	0.0316214	0.415341	0.217391
54	2015	0.161168	0.5265	0.0363636	0	0	0	0	0.156699	0.118835	0.224721	0.0277236	0.487905	0.217391
54	2016	0.167665	0.5435	0.0545455	0.166667	0	0	0	0.133971	0.121098	0.240682	0.0233935	0.584933	0.304348
54	2017	0.174188	0.5604	0.327273	0	0	1	0	0.211722	0.106103	0.429052	0.0191706	0.591383	0
54	2018	0.175256	0.5757	0.254545	0	0	1	0	0.210925	0.112934	0.339423	0.015408	0.497828	0.173913
54	2019	0.172141	0.591	0.145455	0	0	1	0	0.238437	0.118931	0.197315	0.0147513	0.541047	0.0869565
54	2020	0.184758	0.6498	0.145455	0	0	1	0	0.125199	0.124359	0.277683	0.0141226	0.455544	0.0869565
54	2021	0.185835	0.6588	0.345455	0.333333	0	1	0	0.17504	0.13287	0.262794	0.0135207	0.611639	0.173913
54	2022	0.180151	0.6648	0.709091	0	0	1	0	0.272329	0.141963	0.255729	0.0129444	0.648741	0.130435
55	2010	0.135467	0.386	0.363636	0.333333	1	0	0	0.0598086	0.0545192	0.17717	0.0233077	0.613872	0.173913
55	2011	0.138181	0.4049	0.163636	0	1	0	0	0.141946	0.057922	0.147422	0.0214	0.643624	0.0434783
55	2012	0.138188	0.4243	0.290909	0.166667	1	0	0	0.125997	0.063478	0.122632	0.0141273	0.723048	0.130435
55	2013	0.139084	0.438	0.290909	0	1	0	0	0.108453	0.0684844	0.118238	0.022225	0.790218	0.130435
55	2014	0.140577	0.4527	0.145455	0.166667	1	0	0	0.108453	0.0727853	0.173281	0.0172461	0.740743	0.304348
55	2015	0.142852	0.4684	0.145455	0	1	0	0	0.0913078	0.0781133	0.171711	0.0129846	0.767841	0.26087
55	2016	0.145108	0.4851	0.127273	0.5	1	0	0	0.0837321	0.0828052	0.21068	0.0129228	0.932819	0.0434783
55	2017	0.14817	0.5019	0.218182	0	1	1	1	0.123604	0.0890569	0.243607	0.0112219	0.947327	0.217391
55	2018	0.150545	0.518	0.236364	0.166667	1	1	1	0.128788	0.0956367	0.218303	0.0112219	0.809037	0.0869565
55	2019	0.148355	0.5325	0.381818	0	1	1	1	0.273923	0.10368	0.0955195	0.0116605	0.905945	0.173913
55	2020	0.153369	0.5304	0.2	0	1	1	1	0.219697	0.113838	0.132901	0.0121163	0.818845	0.0869565
55	2021	0.15335	0.5407	0.545455	1	1	1	1	0.154306	0.117516	0.101869	0.0125899	0.943639	0.217391
55	2022	0.15419	0.547	0.509091	0.333333	1	1	1	0.250797	0.121313	0.118769	0.013082	0.950607	0.173913
56	2010	0.137942	0.4109	0.309091	0	0	0	0	0.100478	0.1262	0.163391	0.0087619	0.632338	0.173913
56	2011	0.139991	0.4289	0.2	0	0	0	0	0.0897129	0.139287	0.158504	0.0130561	0.673364	0.0434783
56	2012	0.142357	0.4469	0.290909	0	0	0	0	0.0805423	0.151202	0.153762	0.0148143	0.753899	0.130435
56	2013	0.144028	0.4607	0.345455	0	0	0	0	0.116029	0.150175	0.271198	0.0100174	0.824281	0.130435
56	2014	0.144276	0.4758	0.163636	0	0	0	0	0.142743	0.150189	0.275884	0.0052744	0.788279	0.304348
56	2015	0.148913	0.4903	0.181818	0	0	0	0	0.147927	0.148798	0.322615	0.0049676	0.803481	0.26087
56	2016	0.155274	0.5044	0.127273	0.166667	0	0	0	0.120016	0.154639	0.322513	0.0053576	0.950134	0.0434783
56	2017	0.155667	0.5195	0.272727	0	0	1	0	0.167464	0.158674	0.401623	3.68e-05	0.982234	0.217391
56	2018	0.153804	0.5341	0.272727	0.166667	0	1	0	0.150718	0.16499	0.487372	0.0010097	0.849693	0.0869565
56	2019	0.152492	0.5491	0.345455	0	0	1	0	0.127193	0.17452	0.413998	0.0305568	0.932646	0.173913
56	2020	0.15684	0.5758	0.2	0	0	1	0	0.2189	0.18048	0.30704	0.924761	0.842204	0.0869565
56	2021	0.156333	0.5839	0.527273	0.5	0	1	0	0.102472	0.193052	0.310124	1	0.978494	0.217391
56	2022	0.0918324	0.5901	0.745455	0.166667	0	1	0	0.183812	0.206501	0.238089	1	0.984749	0.173913
57	2010	0.136351	0.4705	0.272727	0	0	0	0	0.100877	0.123985	0.19397	0.0940895	0.636388	0.304348
57	2011	0.138629	0.488	0.145455	0	0	0	0	0.0789474	0.129523	0.187434	0.150907	0.663995	0.0869565
57	2012	0.138945	0.5072	0.2	0	0	0	0	0.0570175	0.141609	0.181116	0.0314694	0.743562	0.0869565
57	2013	0.141683	0.5202	0.327273	0	0	0	0	0.154306	0.149623	0.149938	0.0932001	0.789282	0.0869565
57	2014	0.14174	0.5323	0.127273	0	0	0	0	0.0889155	0.168039	0.167947	0.0857576	0.738583	0.0434783
57	2015	0.143488	0.5485	0.0909091	0	0	0	0	0.206938	0.173535	0.171156	0.0814429	0.791248	0
57	2016	0.144311	0.5645	0.0909091	0.166667	0	0	0	0.140351	0.13098	0.131635	0.0595352	0.922317	0.26087
57	2017	0.146947	0.5799	0.381818	0	0	1	0	0.0725678	0.142389	0.252635	0.0508229	0.94579	0.0869565
57	2018	0.148342	0.5942	0.145455	0	0	1	0	0.145933	0.158551	0.15234	0.0689597	0.836347	0.26087
57	2019	0.14753	0.6094	0.327273	0	0	1	0	0.0677831	0.177719	0.0702148	0.067448	0.888826	0.217391
57	2020	0.151474	0.6303	0.2	0	0	1	0	0.102472	0.188414	0.120237	0.0659694	0.805069	0.217391
57	2021	0.152531	0.6373	0.436364	0.333333	0	1	0	0.21571	0.195696	0.0859379	0.0645233	0.980002	0.217391
57	2022	0.15438	0.6435	0.636364	0.166667	0	1	0	0.252392	0.20326	0.0968817	0.0631088	0.964076	0.173913
58	2010	0.131173	0.3146	0.236364	0.166667	0	0	0	0.13118	0.0195192	0.127998	0.21376	0.620234	0.173913
58	2011	0.133643	0.3335	0.145455	0	0	0	0	0.0761563	0.0192894	0.105655	0.249	0.682225	0.0434783
58	2012	0.135858	0.352	0.236364	0	0	0	0	0.122807	0.0181896	0.0871731	0.2349	0.765355	0.130435
58	2013	0.138192	0.3672	0.181818	0	0	0	0	0.133174	0.0156657	0.0549997	0.1812	0.834347	0.130435
58	2014	0.139834	0.3851	0.109091	0	0	0	0	0.108852	0.0126461	0.0785035	0.133637	0.819347	0.304348
58	2015	0.142578	0.4035	0.109091	0.166667	0	0	0	0.153509	0.0129622	0.0837214	0.121311	0.805691	0.26087
58	2016	0.147279	0.4204	0.0545455	0.333333	0	0	0	0.0921053	0.0171401	0.107781	0.0906479	0.987305	0.0434783
58	2017	0.149102	0.4372	0.181818	0	0	1	0	0.123604	0.0224355	0.182077	0.102207	1	0.217391
58	2018	0.145552	0.453	0.272727	0.166667	0	1	0	0.116826	0.0269936	0.113828	0.0995055	0.867502	0.0869565
58	2019	0.146008	0.468	0.327273	0	0	1	0	0.285486	0.0318512	0.05717	0.0996166	0.968132	0.173913
58	2020	0.151651	0.4997	0.109091	0.333333	0	1	0	0.318581	0.0383335	0.106284	0.0997279	0.867417	0.0869565
58	2021	0.152381	0.5101	0.4	0.5	0	1	0	0.283892	0.0454492	0.0636809	0.0998392	0.951371	0.217391
58	2022	0.0833842	0.5163	0.472727	0.5	0	1	0	0.239633	0.0538858	0.0833751	0.0999507	0.989869	0.173913
59	2010	0.130823	0.4425	0.0909091	0	0	0	0	0.111643	0.0440053	0.054684	0.247329	0.247644	0.217391
59	2011	0.133368	0.46	0.109091	0	0	0	0	0.151914	0.0444937	0.06345	0.276661	0.317628	0.217391
59	2012	0.134709	0.476	0.109091	0	0	0	0	0.0645933	0.0438244	0.0735883	0.266509	0.311327	0.173913
59	2013	0.138949	0.489	0.0363636	0	0	0	0	0.125199	0.0401459	0.0598944	0.279822	0.328359	0.130435
59	2014	0.139776	0.5036	0.145455	0	0	0	0	0.0964912	0.0370987	0.0637039	0.285863	0.293262	0.217391
59	2015	0.141466	0.5161	0	0	0	0	0	0.121611	0.0378371	0.0356518	0.274629	0.373606	0.217391
59	2016	0.139291	0.5311	0.0363636	0	0	0	0	0.0869219	0.0405696	0.0343074	0.281933	0.464655	0.304348
59	2017	0.139748	0.5469	0.254545	0	0	1	0	0.188198	0.0474455	0.0725005	0.25015	0.459474	0
59	2018	0.139379	0.5629	0.0181818	0	0	1	0	0.0940989	0.051148	0.054284	0.20584	0.383322	0.173913
59	2019	0.142577	0.577	0.0545455	0	0	1	0	0.293062	0.0688691	0.035698	0.118941	0.414544	0.0869565
59	2020	0.143546	0.5726	0.109091	0	0	1	0	0.0952951	0.0747201	0.0408926	0.0687276	0.322178	0.0869565
59	2021	0.142123	0.5803	0.309091	0.166667	0	1	0	0.179825	0.0925268	0.0423704	0.0397129	0.482382	0.173913
59	2022	0.141263	0.5861	0.454545	0	0	1	0	0.202153	0.114577	0.0383993	0.0229473	0.503277	0.130435
61	2010	0.0876764	0.7135	0.0181818	0.333333	1	0	0	0.183014	0.7041	0.498278	0.0151364	0.437831	0.304348
61	2011	0.0941751	0.7145	0	0.166667	1	0	0	0.238836	0.697982	0.482432	0.0074824	0.456511	0.173913
61	2012	0.102672	0.7159	0	0.166667	1	0	0	0.453349	0.717014	0.467088	0.007	0.588101	0.0869565
61	2013	0.111362	0.66	0	0	1	0	0	0.3437	0.78492	0.680759	0.0053333	0.648569	0.0434783
61	2014	0.114708	0.6641	0.0363636	0.166667	1	0	0	0.379187	0.745864	0.84935	0.0045355	0.615965	0.217391
61	2015	0.124236	0.6796	0.0181818	0.166667	1	0	0	0.242026	0.755297	0.814278	0.0022219	0.608684	0.173913
61	2016	0.152052	0.6946	0	0.5	1	0	0	0.381579	0.759523	0.834315	0.0021632	0.783761	0.130435
61	2017	0.163776	0.7053	0	0	1	1	1	0.559809	0.559627	0.93346	0.0015507	0.761954	0.130435
61	2018	0.175747	0.721	0	0.5	1	1	1	0.334928	0.573531	0.831063	0.0008392	0.683735	0.130435
61	2019	0.19565	0.7121	0.0727273	0.333333	1	1	1	0.225678	0.449412	0.71299	0.0068669	0.71825	0.130435
61	2020	0.232127	0.7346	0.0181818	0.166667	1	1	1	0.32815	0.564242	0.637519	0.0561926	0.680595	0.130435
61	2021	0.243444	0.742	0	0.5	1	1	1	0.44059	0.562367	0.751548	0.459829	0.746273	0.347826
61	2022	0.250662	0.7433	0.127273	0.5	1	1	1	0.661483	0.560498	0.677527	1	0.77189	0.0434783
62	2010	0.0625983	0.4315	0.0909091	0	0	0	0	0.196172	0.161882	0.406467	0.07136	0.333922	0.391304
62	2011	0.065615	0.4661	0	0.333333	0	0	0	0.238437	0.153197	0.359949	0.065821	0.368764	0.130435
62	2012	0.0689645	0.4661	0.0181818	0.166667	0	0	0	0.24681	0.145419	0.318737	0.0633334	0.495615	0.26087
62	2013	0.0723646	0.6531	0	0	0	0	0	0.426236	0.140688	0.291816	0.0444	0.533963	0.26087
62	2014	0.0743732	0.6571	0.0545455	0	0	0	0	0.285088	0.148274	0.260138	0.0465611	0.531156	0.304348
62	2015	0.0785541	0.6726	0.0363636	0.166667	0	0	0	0.425439	0.158705	0.352699	0.0373986	0.51519	0.130435
62	2016	0.0848645	0.6911	0	0	0	0	0	0.227671	0.164187	0.266539	0.0356169	0.674181	0.521739
62	2017	0.0910781	0.7026	0.0181818	0.333333	0	1	0	0.30622	0.162432	0.359602	0.0076922	0.640223	0.26087
62	2018	0.0908518	0.7149	0	0.5	0	1	0	0.263955	0.164491	0.287429	0.0098607	0.576925	0.26087
62	2019	0.0931928	0.7204	0.145455	0.333333	0	1	0	0.22807	0.175803	0.158689	0.0103213	0.592324	0.130435
62	2020	0.096091	0.7427	0.0363636	0.5	0	1	0	0.413477	0.187141	0.189727	0.0108034	0.582455	0.0869565
62	2021	0.100032	0.7463	0.0545455	0.666667	0	1	0	0.436204	0.202466	0.179514	0.0113079	0.629083	0.130435
62	2022	0.0948486	0.7488	0.218182	0.333333	0	1	0	0.433014	0.219047	0.169125	0.0118361	0.638468	0.173913
63	2010	0.0666043	0.4375	0.0727273	0.166667	0	0	0	0.22807	0.189044	0.420928	0.305212	0.339836	0.0434783
63	2011	0.06514	0.4358	0	0	0	0	0	0.20933	0.182226	0.301281	0.330591	0.379713	0.130435
63	2012	0.0721706	0.4334	0.0181818	0	0	0	0	0.257974	0.0947465	0.215538	0.261837	0.48403	0.130435
63	2013	0.0717276	0.6319	0.0363636	0	0	0	0	0.245215	0.0914449	0.218556	0.278	0.56248	0.0869565
63	2014	0.0714792	0.6404	0.109091	0	0	0	0	0.3126	0.0952601	0.227792	0.290983	0.558849	0.0434783
63	2015	0.0723941	0.6552	0.0363636	0.166667	0	0	0	0.397129	0.104245	0.140288	0.28405	0.531262	0.217391
63	2016	0.0779329	0.6667	0.0181818	0.166667	0	0	0	0.246411	0.111894	0.139647	0.272488	0.693991	0.0434783
63	2017	0.0796931	0.6775	0.0909091	0.166667	0	1	0	0.625997	0.111283	0.147907	0.258433	0.64041	0.0869565
63	2018	0.0787105	0.6904	0.0181818	0.333333	0	1	0	0.562998	0.10476	0.133661	0.241595	0.603834	0.26087
63	2019	0.0763596	0.6924	0.127273	0.333333	0	1	0	0.524721	0.112378	0.0851528	0.255117	0.598639	0.173913
63	2020	0.0804606	0.7145	0.0727273	0	0	1	0	0.223684	0.122224	0.0978568	0.269395	0.579245	0.217391
63	2021	0.0853061	0.7151	0.0181818	0.333333	0	1	0	0.649522	0.137883	0.101892	0.284472	0.626603	0.304348
63	2022	0.0803173	0.7181	0.218182	0	0	1	0	0.746013	0.155549	0.0942728	0.300394	0.61598	0.0869565
64	2010	0.0627734	0.3157	0.0909091	0.333333	0	0	0	0.216108	0.0637813	0.408955	0.258533	0.467981	0.173913
64	2011	0.0658816	0.3168	0.0363636	0	0	0	0	0.326156	0.0630588	0.286089	0.272894	0.52225	0.217391
64	2012	0.0691252	0.358	0.0181818	0.166667	0	0	0	0.147129	0.0665389	0.200019	0.146632	0.643966	0.347826
64	2013	0.0749549	0.4833	0.0363636	0.5	0	0	0	0.296651	0.0692511	0.200756	0.219388	0.699946	0.130435
64	2014	0.0762299	0.5025	0.0545455	0	0	0	0	0.366029	0.0734918	0.254251	0.214136	0.702198	0.130435
64	2015	0.0739708	0.5275	0.0363636	0.166667	0	0	0	0.367624	0.0793366	0.287498	0.219598	0.658372	0.217391
64	2016	0.0822056	0.5525	0	0.5	0	0	0	0.270335	0.0836136	0.27538	0.198869	0.83524	0.0869565
64	2017	0.0857748	0.5712	0	0.333333	0	1	0	0.471292	0.0843129	0.398391	0.207036	0.839381	0.0434783
64	2018	0.0867831	0.5885	0.0909091	0.5	0	1	0	0.460526	0.0853836	0.313472	0.180554	0.759767	0.217391
64	2019	0.0874486	0.5969	0.163636	0.333333	0	1	0	0.490032	0.0863839	0.151485	0.137258	0.815758	0
64	2020	0.0978522	0.6009	0.109091	0.5	0	1	0	0.536683	0.100224	0.213857	0.104344	0.761142	0.130435
64	2021	0.0968652	0.6119	0.109091	0.5	0	1	0	0.811802	0.10752	0.2286	0.0793221	0.806245	0.217391
64	2022	0.0925827	0.6198	0.381818	0.5	0	1	0	0.92823	0.115348	0.22105	0.0603009	0.816209	0.0869565
65	2010	0.0586333	0.3409	0	0.666667	0	0	0	0.314593	0.113399	0.283578	0.197977	0.443247	0.347826
65	2011	0.059609	0.346	0	0.166667	0	0	0	0.230463	0.116154	0.261293	0.153333	0.472193	0.0869565
65	2012	0.0643505	0.3697	0	0.166667	0	0	0	0.371611	0.119574	0.240751	0.094575	0.612402	0.0869565
65	2013	0.0643433	0.5376	0	0.333333	0	0	0	0.385566	0.120787	0.222574	0.16112	0.657996	0.0869565
65	2014	0.0645323	0.5502	0.0181818	0.166667	0	0	0	0.334131	0.123856	0.248871	0.159633	0.646688	0.217391
65	2015	0.0660964	0.5704	0	0.166667	0	0	0	0.370813	0.127873	0.19376	0.146666	0.619474	0.130435
65	2016	0.0749036	0.5906	0	0.5	0	0	0	0.181419	0.152235	0.194079	0.114149	0.794942	0.173913
65	2017	0.0781238	0.6063	0	0.166667	0	1	0	0.236045	0.142135	0.26972	0.102282	0.787343	0.0869565
65	2018	0.076744	0.6187	0	0.5	0	1	0	0.37799	0.144103	0.206551	0.0589135	0.705274	0.173913
65	2019	0.0783685	0.62	0	0.5	0	1	0	0.301037	0.15398	0.147375	0.0615795	0.745056	0.0869565
65	2020	0.0791556	0.6392	0	0.666667	0	1	0	0.681419	0.150288	0.169097	0.0643661	0.709116	0.130435
65	2021	0.079397	0.6481	0	0.833333	0	1	0	0.719697	0.156757	0.148692	0.0672788	0.759063	0.391304
65	2022	0.0763224	0.6545	0.0363636	0.333333	0	1	0	0.349282	0.163505	0.153309	0.0703233	0.769528	0.0434783
66	2010	0.0583674	0.2952	0.2	0.333333	0	0	0	0.2189	0.0460745	0.187417	0.0049327	0.54687	0.0869565
66	2011	0.0587234	0.3033	0.0363636	0.333333	0	0	0	0.382775	0.0454986	0.146591	0.0051915	0.566298	0.0434783
66	2012	0.0637191	0.3067	0.0909091	0.333333	0	0	0	0.345295	0.0452704	0.114596	0.004712	0.684495	0.0434783
66	2013	0.0643149	0.4774	0.127273	0.166667	0	0	0	0.356061	0.0457623	0.102284	0.006475	0.770419	0.0869565
66	2014	0.0606301	0.4953	0.145455	0	0	0	0	0.536284	0.0489379	0.132184	0.006064	0.74095	0.26087
66	2015	0.061518	0.5173	0.0545455	0.333333	0	0	0	0.257974	0.0577672	0.161367	0.0056313	0.730465	0.217391
66	2016	0.0668217	0.5377	0.0181818	0.333333	0	0	0	0.473684	0.0652049	0.10511	0.0057115	0.934092	0
66	2017	0.0695481	0.5557	0.163636	0	0	1	0	0.298644	0.0708165	0.208444	0.0056164	0.899778	0.130435
66	2018	0.0736298	0.5701	0.109091	0.333333	0	1	0	0.334928	0.070408	0.111751	0.0059082	0.812743	0.130435
66	2019	0.0747676	0.5303	0.327273	0.166667	0	1	0	0.412281	0.0776561	0.0688757	0.0020929	0.859266	0.217391
66	2020	0.0747003	0.533	0.0727273	0.166667	0	1	0	0.515949	0.0803692	0.134835	0.0007414	0.785838	0.130435
66	2021	0.0755167	0.544	0.2	0.333333	0	1	0	0.469298	0.0859449	0.0991674	0.0002626	0.869631	0.173913
66	2022	0.0739057	0.5526	0.309091	0.333333	0	1	0	0.260367	0.0919073	0.134862	9.3e-05	0.917422	0.217391
67	2010	0.0550033	0.3103	0.218182	0.333333	0	0	0	0.226874	0.0422119	0.273806	0	0.608836	0.0869565
67	2011	0.0552005	0.3182	0.0909091	0	0	0	0	0.180622	0.0437979	0.18053	0	0.646491	0.0434783
67	2012	0.0574743	0.333	0.163636	0.166667	0	0	0	0.164274	0.0512824	0.118879	0	0.746156	0.0434783
67	2013	0.0635517	0.4205	0.127273	0.166667	0	0	0	0.208931	0.0464992	0.134492	0	0.830021	0.0869565
67	2014	0.0659174	0.4395	0.109091	0	0	0	0	0.417863	0.0454107	0.170187	0	0.800994	0.26087
67	2015	0.0654931	0.4615	0.109091	0.166667	0	0	0	0.284689	0.0464534	0.197038	0	0.77916	0.217391
67	2016	0.0714952	0.485	0.0181818	0.333333	0	0	0	0.3126	0.0474951	0.209828	0	0.984715	0
67	2017	0.0700748	0.5034	0.127273	0.166667	0	1	0	0.464514	0.0480833	0.331596	0	0.981514	0.130435
67	2018	0.0715776	0.5177	0.2	0.166667	0	1	0	0.65949	0.048701	0.227376	0	0.870971	0.130435
67	2019	0.0768911	0.5272	0.327273	0.166667	0	1	0	0.305423	0.0503051	0.100991	0	0.944211	0.217391
67	2020	0.0748825	0.5297	0.0909091	0.333333	0	1	0	0.626794	0.060009	0.159541	0	0.844358	0.130435
67	2021	0.0763427	0.5397	0.290909	0.5	0	1	0	0.55622	0.059647	0.172218	0	0.941142	0.173913
67	2022	0.0761207	0.5484	0.345455	0.333333	0	1	0	0.39992	0.0592872	0.211191	0	0.980218	0.217391
68	2010	0.0589194	0.3188	0.181818	0.666667	0	0	0	0.187799	0.0841504	0.330267	0.0090667	0.421278	0.0434783
68	2011	0.0636809	0.3673	0.0181818	0	0	0	0	0.265949	0.0809104	0.254851	0.01032	0.45818	0.130435
68	2012	0.0648456	0.3768	0.0181818	0.166667	0	0	0	0.261164	0.0800128	0.196588	0.0086333	0.569906	0.130435
68	2013	0.0670383	0.512	0.0363636	0.166667	0	0	0	0.379187	0.0808791	0.200525	0.0048	0.656905	0.0869565
68	2014	0.0682926	0.5247	0.109091	0	0	0	0	0.315789	0.0846432	0.179999	0.0057848	0.635196	0.0434783
68	2015	0.069255	0.5462	0.0363636	0.666667	0	0	0	0.320574	0.0880832	0.192652	0.0063365	0.616113	0.217391
68	2016	0.073613	0.5683	0	0	0	0	0	0.296651	0.090456	0.168682	0.0036412	0.796946	0.0434783
68	2017	0.0761939	0.5863	0.163636	0.166667	0	1	0	0.334928	0.0908285	0.225044	0.00248	0.752539	0.0869565
68	2018	0.0764258	0.5764	0.0727273	0.333333	0	1	0	0.605662	0.0898387	0.191451	0.0045406	0.699061	0.26087
68	2019	0.0771348	0.5823	0.218182	0.166667	0	1	0	0.520734	0.0936562	0.131537	0.0054187	0.704302	0.173913
68	2020	0.0803738	0.5965	0.0545455	0.333333	0	1	0	0.307018	0.0944967	0.130368	0.0064665	0.686235	0.217391
68	2021	0.0818879	0.6021	0.145455	0.666667	0	1	0	0.399123	0.0707754	0.148853	0.007717	0.728605	0.304348
68	2022	0.0806623	0.6091	0.272727	0.333333	0	1	0	0.912281	0.0530087	0.164692	0.0092093	0.745486	0.0869565
69	2010	0.0514298	0.3501	0.2	0.5	0	0	0	0.235646	0.0223505	0.190625	0.0177571	0.529733	0.304348
69	2011	0.05425	0.378	0.145455	0	0	0	0	0.458931	0.0218739	0.129736	0.018	0.61	0.217391
69	2012	0.055996	0.4001	0.2	0.5	0	0	0	0.301037	0.0221207	0.0881632	0.0180306	0.700071	0.0869565
69	2013	0.0587554	0.4161	0.145455	0.333333	0	0	0	0.239234	0.0230964	0.102515	0.0216	0.75187	0.217391
69	2014	0.0605391	0.4306	0.0909091	0	0	0	0	0.544258	0.0244036	0.149223	0.0250347	0.757521	0.173913
69	2015	0.060991	0.4513	0.0909091	0.333333	0	0	0	0.240431	0.032248	0.172634	0.022126	0.721022	0.130435
69	2016	0.0690545	0.4736	0.0545455	0.166667	0	0	0	0.42823	0.0330106	0.173402	0.023885	0.887324	0.173913
69	2017	0.0672616	0.4905	0.145455	0.333333	0	1	0	0.326156	0.0316136	0.342425	0.0247909	0.908252	0.0869565
69	2018	0.0699132	0.5025	0.272727	0.166667	0	1	0	0.270734	0.0308189	0.247347	0.0248333	0.808919	0.0869565
69	2019	0.0755484	0.5063	0.290909	0.333333	0	1	0	0.324561	0.0332644	0.13186	0.0192711	0.881125	0
69	2020	0.0793843	0.5073	0.218182	0.166667	0	1	0	0.392743	0.0368633	0.202345	0.0149547	0.801397	0.0869565
69	2021	0.241467	0.519	0.4	0.666667	0	1	0	0.684211	0.0413495	0.188473	0.0116052	0.860805	0.0434783
69	2022	0.266948	0.5273	0.581818	0.5	0	1	0	0.654306	0.0463816	0.215855	0.0090058	0.899871	0.0869565

## Sheet: indicator system data
id_city	year	A1	A2	A3	A4	A5	A6	A7	A8	A9	A10	A11	B1	B2	B3	B4	B5	C1	C2	C3	C4	C5	C6	C7	C8	C9	C10
1	2010	99.48	200.03	246.4	9.27	2.25	8.16259	93.71	96.1347	44.1582	38891	1086977	99.85	157	56.0585	9.93466	35.12	619	210203	40.0579	21714.3	29	0.0987939	1.14	1.40039	0.0140577	99.7335
1	2011	99.48	234.26	273	9.48	1.67	8.28477	94.53	108.279	48.1399	44198	1497391	99.97	157	71.0403	12.1935	37.13	711	370159	49.7402	22484.4	22	0.0427879	1.48	1.30104	0.00155888	99.7316
1	2012	99.49	263.85	302.97	9.99	1.56	8.97003	94.99	120.73	52.4033	52852	1849470	99.99	158	71.179	13.297	37.49	749	388893	87.2122	27563	61	0.139485	1.42	1.42544	0.00486881	99.7298
1	2013	99.48	275.9	357.196	9.37	2.06	9.55668	95.06	136.674	56.9501	55489	1259767	99.99	199	71.399	14.6478	37.76	797	320149	96.253	27440.1	55	0.0678566	1.75	1.31797	0.00498759	99.7282
1	2014	99.51	278	401.732	9.09	2.09	9.7076	95.12	137.321	61.648	62266	552182	99.99	200	72.1072	16.1297	37.92	818	409664	112.177	32578.7	78	0.0760562	1.65	1.42694	0.0012871	99.7266
1	2015	99.58	277	502.447	9.24	2.11	10.2021	95.16	152.385	67.6405	68264	633387	99.99	203	73.4957	16.4772	38.92	831.46	493537	181.01	35280.1	182	0.0741476	1.37	1.41932	0.00309753	99.7651
1	2016	99.585	284	569.078	9.27	2.14	10.7827	95.27	153.018	66.9382	76530	670552	99.99	200	74.0542	16.6771	40.57	852.99	711859	231.403	37481.7	192	0.0477886	1.35	1.39194	0.00526624	99.7374
1	2017	99.59	322	659.427	9.21	2.2	13.2558	95.53	153.273	71.7285	77662	623248	100	206	75.6731	16.7008	41	865.41	1060468	301.11	41435.9	254	0.0382079	1.34	1.66711	0.00110161	99.9052
1	2018	99.595	323	802.874	12.2	3.17	17.4626	95.55	161.197	78.1468	76534	713166	100	207	85.9809	17.3413	41.28	1171.5	958989	353.864	40155.8	357	0.0444	1.28	2.46063	0.00335538	99.9102
1	2019	99.6	327	891.509	14.99	3.71	16.7484	95.58	153.973	79.4382	73129	738427	100	198	94.9681	16.6387	40.58	1469.3	770577	382.064	41026.8	352	0.044451	1.07	3.19756	0.00194269	99.8112
1	2020	99.63	331.05	916.303	14.09	4.34199	11.9834	95.49	106.629	55.2824	65653	2646178	99.85	211	94.9813	12.2787	40.49	1498.92	199944	412.75	43610.9	452	0.167512	0.894453	2.43118	0.0763406	99.7086
1	2021	99.69	335.149	1031.77	16.37	5.08163	12.013	96.08	106.118	59.7682	70803	2790957	100	203	95.0407	12.2905	40.25	1774.43	253596	438.29	36280.6	511	0.161288	0.747707	2.1053	0.129871	99.6982
1	2022	99.7501	339.3	1177.92	16.65	5.94727	12.03	96.01	105.609	64.6181	76357	2943658	100	197	95.17	11.9883	40.39	1804.91	149821	459.998	41905	301	0.156371	0.625036	1.8231	0.218734	99.6875
2	2010	100	100	34.4	9.25007	0.28	1.97368	16.4401	20.5319	1.13975	14786.8	125288	98.9627	157	63.14	1.58609	63.3875	36.103	271370	11.5421	6256.68	0	2.11115	0.03	0.553538	0.541384	99.922
2	2011	100	100	39	9.26004	0.28	2.17133	21.9802	20.6946	2.17454	17251	152871	99.1714	157	65.1083	1.5807	50.0053	45.8606	139049	12.2598	5541.88	0	1.25487	0.03	0.604886	0.485765	99.9335
2	2012	100	100	56.9	9.27001	0.28	2.38877	29.3871	20.8586	4.14881	20126	186526	99.3805	158	67.1379	1.57532	39.4482	58.2553	71247.8	18.3878	5811.39	0	0.7459	0.03	0.660997	0.432176	99.9438
2	2013	100	100	53.239	9.28	0.28	2.62799	39.29	21.0239	7.91552	23480	227591	99.59	199	69.2308	1.56997	31.12	74	36507	21.547	6142.69	6	0.443365	0.03	0.722314	0.380903	99.953
2	2014	98.69	117	57.686	9.29	0.28	2.89116	52.53	21.1905	15.102	27393	277696	99.8	200	71.3889	1.56463	24.55	94	18706	22.0226	6395.82	8	0.263537	0.03	0.789318	0.332218	99.9613
2	2015	97.2089	112	86.266	4.95	0.48	4.06696	56.11	40.4158	20.5463	87033	553110	98.38	203	60.9831	3.55427	15.4	167.32	101305	27.0895	5279.92	3	0.303777	0.08	0.809466	0.227646	99.9635
2	2016	95.75	136	115.409	4.96	0.48	4.4477	61.9	33.2814	9.01122	93686	496314	99.49	200	78.0451	3.53336	17.27	167.54	60975	30.7971	4988.4	13	0.162484	0.08	0.872283	0.205087	99.9759
2	2017	94.313	137	156.167	7.95	0.49	10.6001	89.99	27.5899	13.9241	98134	500302	98.56	206	85.8357	3.53609	17.5	309.15	213618	9.39001	1292.17	21	0.0853963	0.09	0.916542	0.244249	99.9857
2	2018	92.8975	143	232.743	8.09	0.55	10.7756	90.34	22.8749	15.9105	102001	592619	98.98	207	90.4149	4.94453	24.41	318.8	272036	1.53597	174.298	23	0.107725	0.07	1.09268	0.34352	99.9923
2	2019	91.5033	153	284.609	10.4	1.01	16.0723	90.62	18.9919	5.95904	33120	579778	99.36	198	97.7273	5.27026	30.25	396.84	225756	0.235602	25.2993	23	0.0868449	0.08	1.29596	0.595592	99.9921
2	2020	90.13	163.699	309.611	10.51	1.85473	16.5478	96.21	15.7883	16.3674	36387	585892	99.06	211	98.7912	5.88403	34.5	412.08	22637	0.0498818	5.27048	77	0.06	0.0914286	1.30651	0.959757	99.9914
2	2021	88.7774	175.147	371.303	8.55	3.40595	16.597	96.78	13.1087	22.7396	128179	489516	99.83	203	98.8083	6.98568	31.21	412.08	2015	0.0103808	0.859296	53	0.0503773	0.10449	1.21177	1.35547	99.9918
2	2022	87.445	187.395	469.746	8.55	6.25457	16.6425	99.91	10.8883	31.6056	451531	408994	99.91	197	99.1262	7.7575	41.62	412.08	26119	0.0021352	0.194513	15	0.0422979	0.119417	1.12391	1.76298	99.993
11	2010	98.55	338.81	442	3.69	51100	10.2752	90.37	108.414	47.7752	42543	1174627	94.96	313	57.55	8.14794	25.02	724	602895	47.5771	8101.9	144	0.216537	2.54	0.211555	0.00282376	94.1371
11	2011	98.9105	390.04	503	3.89	50500	10.3699	88.98	116.375	45.0694	42536	1408994	94.61	318	58.7	8.22573	25.08	765.49	557021	82.9495	9124.88	164	0.196156	2.54	0.188496	0.0110826	94.3902
11	2012	99.2724	334.82	536	4.19	48700	10.752	88.71	87.334	48.1829	47240	1617166	93.93	313	67.73	8.53765	30.01	832	1472718	126.856	9153.69	271	0.197052	2.65	0.192491	0.00817751	94.9047
11	2013	99.6355	491.89	597	6.57	48000	11.5752	90.1	74.9028	40.7884	52444	1979578	95.07	377	76.65	8.32929	34.52	1360	2927047	150.982	10231.2	235	0.192658	3.27	0.201148	0.0121205	94.8746
11	2014	100	529	648	8.1	48400	13.5027	94.79	81.453	45.5109	62367	2323452	96.1	382	84.13	9.36915	28	2180	2542604	142.017	9416.88	266	0.177491	3.41	0.239251	0.0317521	98.7186
11	2015	100	450	736	8.59	51300	15.3938	93.5	72.9122	41.7077	65662	2879576	96.03	381	89	8.76388	25.8	2621.79	2605361	237.588	9395.22	436	0.224557	3.52	0.244497	0.037922	98.5148
11	2016	99.93	535	1046	8.85	52030	20.7448	95.09	99.6895	56.736	70681	3555226	97.02	383	95.44	15.4911	27.39	2846.49	2747200	252.387	8913.28	527	0.228947	3.7102	0.35825	0.0410819	99.057
11	2017	99.93	587	1441	7.24	51566	21.9437	95.24	119.071	58.6312	78800	3525231	98.78	383	95.49	15.5971	30.93	3016	1765086	295.903	9620.99	672	0.305531	4.0826	0.335174	0.0224081	99.4692
11	2018	99.935	664	1724	7.45	58087	25.3047	99.3	110.973	60.5977	83401	3410788	95.72	388	95.99	16.3468	32.03	2967.48	1356516	272.674	8726.52	815	0.178277	3.7701	0.391787	0.0066377	99.4948
11	2019	99.94	647	1973	8.31	60500	26.0721	97.04	109.937	57.4137	84720	3328249	95.87	387	97.65	16.2798	34.35	2931.2	724382	211.912	5643.56	931	0.13938	3.72	0.611665	0.0204089	99.5371
11	2020	99.7	630.435	2128	8.65	63013.3	26.2397	98.2	111.719	59.2473	72272	3534314	95.9	385	96.35	16.1931	33.13	3172.38	740341	307.64	8416.75	1129	0.140314	3.67057	0.412566	0.0522196	99.5798
11	2021	99.7	614.295	2340	9.21	65630.9	25.7366	99.41	113.653	63.4977	79001	3353962	100	373	96.15	16.1304	31.97	3193.06	543781	392.77	9798.63	1161	0.130775	3.62179	0.356185	0.0699191	99.5294
11	2022	99.7	598.567	2511	8.46	68357.4	25.0369	99.54	117.336	63.7911	80800	3348095	99.9	349	96.71	19.9414	30.73	3247.71	491214	435.546	10171.6	791	0.166877	3.57366	0.423623	0.0906275	99.4738
12	2010	99.8	85.18	75	2.77	1.46	11.0977	62.38	59.8397	27.329	41064	327650	97.8	313	52.03	5.38178	22.73	153	54979	6.06547	1032.89	10	0.102892	0.09	0.260434	0.0279536	99.7138
12	2011	99.8	120.02	93	2.76	1.71	11.5858	66.73	60.6696	25.6909	48122	386560	99.68	318	59.89	6.53733	26.63	153.3	38758	17.2001	1892.1	18	0.17164	0.08	0.173353	0.0344519	99.7044
12	2012	99.8	147.65	106	2.83	1.76	11.8406	70.25	67.1578	28.3198	58033	500776	100	313	65.3	7.10029	29.11	165	36807	42.7834	3087.18	22	0.171687	0.1	0.435225	0.256476	99.6865
12	2013	99.8	145.54	122	2.82	1.91	12.7994	78.62	70.9691	29.0337	58464	513434	100	377	67.52	7.81049	31.6	168	30756	40.9447	2774.6	16	0.175759	0.11	0.486647	0.242553	99.704
12	2014	99.8	158	136	2.84	1.89	12.7397	86.17	73.2076	35.8215	55264	485475	100	382	71.75	8.10708	34.82	172	20520	32.8835	2180.44	63	0.224693	0.12	0.563276	0.283551	99.6878
12	2015	99.8	156	154	2.83	1.9	12.7273	86.46	78.3016	35.9244	53425	562711	99.76	381	86.41	8.29559	35.1	173.95	88631	60.416	2389.1	38	0.210315	0.12	0.69765	0.300996	99.68
12	2016	99.8	160	241	3	1.85	12.5805	83.39	82.137	32.231	52298	725346	100	383	94.09	8.35886	34.68	188.98	142770	91.204	3220.96	74	0.291928	0.11	0.891929	0.303756	99.5779
12	2017	99.8	158	343	3.5	1.93	12.6681	83.7	87.3396	34.0583	53863	674769	100	383	94.53	8.42563	32.51	235.65	134138	105.105	3417.38	79	0.228222	0.11	0.938866	0.312027	99.5148
12	2018	99.8	169	457	3.72	2	12.6666	70.48	92.727	36.4181	62555	356688	100	388	94.58	7.73238	36.39	250.27	60452.6	275.228	8808.26	67	0.0274694	0.11	0.820652	0.264985	99.8867
12	2019	99.81	171	531	3.98	1.96	14.4408	97.57	98.5823	36.6848	57543	426199	100	387	93.48	7.82028	36.48	303.44	6572.42	379.155	10097.5	81	0.0603307	0.12	0.919928	0.354549	99.8724
12	2020	99.81	173.024	569	5.01	1.9208	14.861	98.52	104.931	36.8953	53504	502521	100	385	95.12	8.00077	36.34	342.37	3833	173.824	4755.65	139	0.0498258	0.130909	1.01445	0.403791	99.8802
12	2021	99.83	175.071	630	8.61	1.88238	20.7468	99.83	111.642	39.5951	64144	469068	100	373	95.25	8.66974	38.84	587.8	96139.1	70.0826	1748.38	108	0.0955569	0.14281	0.847428	0.395061	99.8849
12	2022	99.83	177.143	660	8.75	1.84474	20.9941	98.86	118.913	39.8624	72282	485251	100	349	96	9.1191	40.7	587.8	86476	24.542	573.148	46	0.197134	0.155793	0.707903	0.423349	99.894
13	2010	98.6111	256.4	132	7.65	2.06	4.59356	57.36	31.8413	30.8472	14963	320180	76.09	313	65.02	2.95911	35.2	323	25909	11.3016	1924.56	11	0.0945058	0.45	0.921242	0.0996939	94.5716
13	2011	98.7007	193.23	117	7.41	2.2	4.55945	62.96	39.2893	15.8547	18002	390304	78.19	318	80.65	3.25185	36.05	315.07	30629	24.9605	2745.78	25	0.0898698	0.45	0.867809	0.0984668	96.0281
13	2012	98.7904	204.75	129	6.88	2.37	4.56286	63.28	45.3	30.0828	20499	734452	79.13	313	83.5	3.30177	33.82	315	80022	48.3554	3489.25	13	0.22996	0.68	0.863692	0.204063	96.1101
13	2013	98.8802	230.54	154	6.88	3.07	4.59876	66.29	48.3678	17.3628	22112	833512	80.67	377	83.19	3.62816	34.54	315	80431	48.0643	3257.05	15	0.343124	1	0.928421	0.121074	96.1981
13	2014	98.97	296	176	6.88	2.42	4.61916	68.75	47.9286	17.9848	25424	840025	80.69	382	84.42	3.77372	35.7	315	60540	45.8528	3040.41	29	0.287322	0.84	1.12078	0.0885147	96.5794
13	2015	99.06	262	214	5.63	2.41	4.62726	72.37	49.8357	18.9909	26976	1102841	95.01	381	91.92	5.20717	38.1	315.07	84242	76.2251	3014.26	31	0.247783	0.71	1.20124	0.0844083	97.2893
13	2016	99.15	284	370	5.63	2.52	4.87774	76.57	50.7397	19.6988	28439	1270650	96.77	383	95.71	5.22667	38.43	315.07	111979	83.3026	2941.91	38	0.239284	0.56	1.34507	0.0740272	97.5895
13	2017	99.18	301	596	1.83	2.5	4.9046	81.81	52.1153	13.6856	30165	1384359	99.01	383	100	5.2478	38.68	356.27	232209	93.4379	3038.04	39	0.266772	0.53	1.33433	0.0557835	97.9249
13	2018	99.22	345	811	1.89	2.36	4.9589	78.71	53.4225	22.6764	32790	1356938	98.94	388	99.97	5.26601	38.95	359.47	285742	85.6566	2741.31	25	0.231029	0.52	1.41508	0.0877257	99.3367
13	2019	99.6	483	945	2.45	2.4	4.95151	81.01	54.7446	24.7811	29329	1502672	98.94	387	96	5.34423	39.49	391.07	376930	66.5204	1771.54	89	0.275468	0.64	1.54271	0.162086	99.4213
13	2020	99.46	676.2	1029	2.45	2.44068	5.77896	90.03	56.0448	27.1482	30930	1834897	99.66	385	100	6.37178	39.6	419.3	237027	95.8314	2621.86	76	0.3108	0.787692	1.62791	0.174186	99.4637
13	2021	99.5	946.679	1135	6.78	2.48204	8.07082	95.04	57.5581	28.3483	35552	1661353	99.08	373	100	6.37629	40	406.56	376485	121.414	3028.98	81	0.226924	0.969468	1.43752	0.157138	99.742
13	2022	99.5	1325.35	1236	10.74	2.52411	8.07373	96.04	59.0917	28.3964	38786	848468	99.08	349	100	6.39865	40.57	748.76	559372	133.608	3120.24	36	0.17464	1.19319	1.26939	0.143144	99.876
14	2010	99.72	62	42	4.84	1.2	2.53811	52.16	36.6703	30.5749	12668	245441	94.12	313	88.58	0.950565	21.4	138	39908	5.06017	861.696	2	0.0389603	0.2	0.836034	0.171088	95.6636
14	2011	99.72	118.88	86	4.77	1.13	2.65825	54.99	50.662	24.4558	17400	315000	96.48	318	93	0.943226	20.03	145.5	38584	13.1987	1451.92	8	0.0254279	0.21	0.811215	0.176657	94.4034
14	2012	99.72	108.64	96	4.74	1.23	2.75374	51.89	46.2449	30.0117	21182	391370	90.38	313	93.85	4.71927	19.97	147	43631	30.1978	2179.02	9	0.0275564	0.18	0.734945	0.281636	96.382
14	2013	99.72	120.74	119	4.74	1.04	2.87374	56.66	54.4337	37.4865	23558	621006	91.02	377	99.09	4.75347	20.06	147	15735	34.8515	2361.7	8	0.0618219	0.19	0.781484	0.315974	98.8458
14	2014	99.72	153	133	5.17	1.06	3.52076	60.8	50.2784	16.0684	25675	726172	95.24	382	96.06	4.72369	22.93	160	42661	35.5963	2360.32	17	0.0713255	0.17	0.784199	0.341174	98.7906
14	2015	99.72	137	156	5.17	1.14	3.49003	74.5	55.9762	17.3241	25819	460011	97.26	381	96.06	4.67858	23.55	160.2	17318	62.2484	2461.56	32	0.0948461	0.18	1.07547	0.349622	96.8259
14	2016	99.72	139	246	5.92	1.19	3.92178	83.21	56.5823	20.1538	28349	794990	97.32	383	99.71	4.81617	25.75	192.2	95791	71.9572	2541.24	58	0.136615	0.17	1.0812	0.338885	97.1293
14	2017	99.75	158	350	5.86474	1.21	5.19768	94.8	57.9555	22.7796	26828	951078	99.04	383	99.07	7.60284	26.08	210	40333	62.1437	2020.54	66	0.130711	0.17	1.4845	0.31015	99.6791
14	2018	0.9981	173	446	5.81	1.28	5.22506	95.78	59.1327	23.823	28758	828829	99.97	388	99.9	2.76348	31.03	214.8	53172.4	55.0456	1761.65	90	0.0921579	0.16	1.55369	0.336144	99.836
14	2019	99.81	177	504	5.81	1.39	5.49218	97.02	60.2984	27.0167	30953	874558	99.97	387	97.45	3.25731	36.03	217.4	179334	38.2409	1018.42	91	0.119679	0.16	3.35723	1.16597	99.8057
14	2020	99.81	181.093	536	5.9	1.50945	6.10095	97.06	61.6364	31.435	37621	914913	99.97	385	97.51	3.50335	36.41	221.36	83017.7	55.1274	1508.24	130	0.119761	0.16	3.23737	1.99249	99.4683
14	2021	99.85	185.28	588	5.9	1.63917	6.41449	97.09	63.0332	32.5028	42752	910473	99.97	373	97.5	3.98958	37.62	221.36	99196	69.8902	1743.58	82	0.0734712	0.16	3.08758	2.89077	99.3791
14	2022	99.85	189.564	626	5.9	1.78004	6.64324	97.09	64.4872	32.1647	45851	729763	99.97	349	98.61	4.29566	39.66	224.16	90839	76.9597	1797.3	23	0.047296	0.16	2.94473	3.84881	99.2833
15	2010	97.2701	91.39	74	7.94	0.67	10.1832	57.38	51.8351	13.5945	14817	119858	95.39	313	81.59	4.22505	29.94	286	43849	4.5839	780.592	4	0.103514	0.27	1.17899	0.20072	97.921
15	2011	97.3	105.06	98	8.11	0.76	10.5345	63.02	53.5982	14.0794	16910	154439	97.3	318	86.78	4.47455	31.94	291.85	40746	14.7676	1624.51	5	0.101969	0.09	1.17939	0.231832	98.5013
15	2012	97.33	146.69	91	8.45	0.76	10.9122	66.38	55.6365	14.706	19711	177113	99.34	313	90.16	4.79119	33.33	304	57890	41.7314	3011.27	3	0.108649	0.22	1.10251	0.456266	99.2266
15	2013	97.36	161.87	112	9.31	0.79	11.2833	71.55	63.7897	26.9243	17176	207802	99.83	377	95.25	4.76623	34.83	335	109794	38.936	2638.48	1	0.121209	0.14	1.54575	0.491308	99.8707
15	2014	97.39	175	168	10.9	0.76	11.9692	73.61	77.4876	27.6616	22703	216900	99.79	382	85.13	5.14635	35.39	393	67399	48.7445	3232.15	13	0.0265349	0.16	1.79671	0.460408	95.8195
15	2015	97.42	164	149	11.42	0.77	12.5829	76.14	78.9503	27.3965	23223	269092	99.85	381	88	5.171	35.72	411.18	44111	102.4	4049.32	11	0.0272469	0.16	2.44217	0.487456	95.5026
15	2016	97.45	184	272	10.37	0.74	12.8531	78.15	73.531	26.9831	24997	282066	99.73	383	90.5	5.45044	37.1	435.64	50892	150.914	5329.66	11	0.0212864	0.16	2.61031	0.484069	96.791
15	2017	97.46	119	423	11.05	0.78	13.0938	87.52	69.2497	23.2366	24334	551693	97.18	383	95.3	7.09137	39.36	464.1	74683	159.909	5199.26	12	0.218298	0.15	2.93508	0.175637	99.8963
15	2018	98.41	186	556	11.12	0.83	13.3713	80.5	65.192	42.8548	25871	361299	100	388	96	7.3705	39.44	466.9	45242.5	153.605	4915.88	19	0.0199027	0.15	2.85521	0.140103	99.938
15	2019	98.41	189	678	12.05	1	13.5158	85.02	61.4861	42.7428	27728	408680	100	387	98.05	7.54509	39.54	506.12	45904.4	120.334	3204.69	30	0.0387662	0.14	2.42968	0.236337	99.958
15	2020	98.42	192.048	712	13.49	1.20482	13.7087	85.28	58.0824	35.389	30079	361907	100	385	98.5	7.53724	39.59	566.42	21649	104.798	2867.19	83	0.174079	0.130667	2.70296	0.452745	99.9592
15	2021	98.42	195.146	778	13.04	1.45159	14.275	90.61	54.9338	38.0156	34115	382899	100	373	98.67	9.38674	42.61	547.77	56140	80.2656	2002.42	84	0.144327	0.121956	2.59528	0.677891	99.9696
15	2022	98.42	198.293	823	13.17	1.7489	14.563	90.68	51.9081	39.0498	38692.5	406829	100	349	100	9.486	42.73	562.37	23297	53.3953	1246.98	33	0.119255	0.113825	2.49189	0.97406	99.9774
16	2010	100	157.01	90	7.46	0.77	5.54072	76.37	60.5458	20.7777	21966	383304	95.88	313	87.55	2.23416	18.4	159	46085	46.8901	7984.91	2	0.28762	0.09	0.803475	0.906575	90.5997
16	2011	100	191.08	66	8.01	0.81	6.29954	77.46	57.6638	21.9828	38349	449569	96.74	318	86.99	2.29671	27.78	180.2	45332	26.3366	2897.16	7	0.276217	0.09	0.416214	1.27878	92.7461
16	2012	100	152	106	7.89	0.88	6.57683	82.08	83.5123	28.5622	42532	209800	98.47	313	90.14	2.95286	30.26	186	76209	12.9753	936.276	16	0.0759139	0.09	0.444324	1.05637	94.0032
16	2013	100	220	128	7.74	0.92	7.12906	83.09	83.508	31.3254	45532	216858	98.67	377	90.22	3.20675	30.17	187	35856	13.0025	881.111	3	0.0760901	0.1	0.498731	0.173424	94.4536
16	2014	100	227	104	8	0.92	7.64234	85	83.038	33.8635	44576	245672	98.79	382	90.26	3.50493	33.01	194	14003	17.5328	1162.56	22	0.0805049	0.1	0.588045	0.376425	98.0273
16	2015	100	217	168	8.44	0.96	8.02799	88.3	83.2087	36.6359	40387	261666	99.17	381	90.29	3.68712	33.36	205	5525	36.5149	1443.95	13	0.0941435	0.11	1.24543	0.399091	98.618
16	2016	100	157	294	8.75	0.98	8.26717	90.03	92.8704	38.2453	45527	269372	100	383	91.53	3.86316	33.77	215	66652	57.5893	2033.82	27	0.111119	0.1	1.17755	0.356986	98.6574
16	2017	100	222	435	8.56	0.92	8.57468	89.48	104.539	42.2607	54416	267581	100	383	96.25	3.83723	30.42	240.52	52025	51.905	1687.64	59	0.0855177	0.11	0.873169	0.13325	99.6263
16	2018	100	234	571	7.33	0.91	8.92823	89.31	118.083	42.3782	61739	277141	100	388	98.8	6.24708	31.9	250	5974	79.9342	2558.17	43	0.0817511	0.11	0.865108	0.124339	99.3176
16	2019	100	237	691	7.83	1.11	8.90984	91.43	132.817	43.0232	63740	325581	100	387	98.89	6.2004	32.03	268	128702	247.326	6586.7	54	0.0820757	0.16	0.97918	0.084411	97.6634
16	2020	100	240.038	752	7.83	1.35396	8.87308	95.48	149.258	46.7294	48870	308638	100	385	99.07	6.45353	34.31	268	178389	176.347	4824.68	79	0.0709274	0.232727	1.09575	0.0823795	99.7362
16	2021	100	243.116	831	9.53	1.65153	17.7725	95.54	168.065	93.8585	55116	347692	100	373	97.74	7.27229	34.5	285.78	151750	110.579	2758.67	72	0.0645809	0.338512	0.985697	0.387665	99.1516
16	2022	100	246.232	890	9.53	2.0145	17.6719	92.81	189.23	43.2817	62160.3	367977	100	349	98.94	7.31354	35.18	287.35	24622	60.2251	1406.48	66	0.0633957	0.492382	0.886696	1.84087	97.3067
17	2010	96.003	42.1	37	4.06	0.81	3.45361	43.96	26.3683	10.7188	6222	140948	86.81	313	79.11	3.53721	25.43	95	14090	4.76039	810.646	3	0.221984	0.06	2.02249	0.770866	92.6781
17	2011	96.142	42.3	78	5.13	0.75	3.97292	47.7	23.2637	10.6634	9340	185597	89.59	318	83.15	3.61832	25.8	120.12	29482	14.1769	1559.53	13	0.272763	0.07	1.84374	0.889001	93.3036
17	2012	96.2812	197.44	77	5.76	0.82	4.59616	55.88	43.9213	34.3423	10981	211624	91.99	313	82.63	3.97332	25.98	135	26418	37.0338	2672.29	12	0.268059	0.06	1.78796	0.918778	93.8156
17	2013	96.4206	223.96	94	5.76	0.95	4.91572	59.02	45.0143	20.543	12823	232736	95.99	377	90.65	4.07855	26.5	135	20822.4	36.7746	2492.01	8	0.259237	0.08	1.8459	0.649614	94.3676
17	2014	96.5602	192	127	5.75	0.97	5.68688	71.38	46.5409	21.7017	15508	239814	98	382	90.67	4.61923	18.14	135	16412	33.815	2242.21	15	0.247501	0.07	1.76409	0.512375	96.7938
17	2015	96.7	193	127	5.53	1.01	5.80848	75.26	54.9374	22.357	16525	307451	98.15	381	90.91	7.13253	25.16	138.22	8379	57.9779	2292.69	9	0.129609	0.07	1.89157	0.523456	96.58
17	2016	96.84	239	246	5.54	1.02	5.81477	75.34	61.6529	22.644	17850	318055	98.36	383	91.12	7.14804	25.19	139.5	5460	65.1052	2299.25	7	0.0874922	0.08	1.82018	0.428547	96.5533
17	2017	96.97	224	400	5.56	1.01	6.0556	75.35	69.6395	24.9172	17890	351711	98.37	383	92.22	7.41811	25.66	149.64	23646	78.6276	2556.49	18	0.0857453	0.08	1.94668	0.30993	99.5807
17	2018	97.25	244	591	5.65	0.96	6.09101	75.81	78.5667	29.5367	19031	409468	98.42	388	94.16	7.53047	26.4	151.64	11808	71.8141	2298.3	23	0.0793972	0.08	2.31892	0.369159	99.6182
17	2019	97.3	239	717	5.79	1.15	6.24693	75.87	88.8239	33.103	24550	454370	98.43	387	95.08	7.53226	26.97	155.44	10974	54.4728	1450.7	32	0.073496	0.09	4.24955	0.288445	99.6494
17	2020	99	234.102	774	6.2	1.3776	6.33712	79.56	100.575	36.0088	27166	413925	98.43	385	95.69	7.91149	30.1	192.2	15113	80.0574	2190.3	61	0.0588696	0.10125	3.85049	0.363309	99.5283
17	2021	99.1	229.305	839	6.28	1.65026	6.44361	91.02	114.051	37.1784	30557	409034	98.48	373	95.91	8.45888	33.01	194.42	23778	103.474	2581.42	72	0.131279	0.113906	3.54247	0.34966	99.815
17	2022	99.2	224.606	878	6.5	1.97687	6.58033	92.47	129.35	38.8045	34050	483499	98.94	349	99.06	8.76145	34.75	201.27	46086	116.162	2712.81	33	0.294996	0.128144	3.2591	0.336226	99.9282
18	2010	95.68	85.51	41	5.38	0.49	1.10651	25.92	13.7366	10.7377	8398	223833	48.16	313	100	0.344708	2.69	56	12069	26.2532	4470.66	0	0.0386741	0.02	3.28233	0.264198	92.4508
18	2011	95.68	85.03	92	5.38	0.53	1.10847	29.05	16.4371	7.44161	10249	180631	56.03	318	100	0.362584	2.79	56	20162	14.9571	1645.36	3	0.0266806	0.01	3.00532	0.21734	94.6754
18	2012	95.68	97.4	75	5.38	0.59	1.11057	46.52	38.8701	18.7409	12202	207100	64.37	313	93.33	0.381759	2.98	56	52823	7.47464	539.357	4	0.0375918	0.04	3.11525	0.371608	94.7024
18	2013	95.68	135.25	90	5.38	0.62	1.13074	48.85	27.7546	7.50404	13781	221100	69.29	377	97.4	0.376915	3.08	56	59450	10.496	711.254	0	0.0205626	0.04	2.70928	0.57435	98.1359
18	2014	95.68	198	144	5.38	0.63	1.16318	51.52	27.198	7.69755	15083	250914	87.67	382	98.8	0.615804	7.88	56	11820	51.5025	3415.03	4	0.0363955	0.04	4.27082	0.0735369	97.3573
18	2015	95.68	200	121	5.38	0.64	1.17996	54.6	27.7041	5.23674	16637	316527	95	381	98.85	1.39432	8.35	56	19286	82.5813	3265.61	5	0.0260816	0.04	4.76064	0.0823952	97.1183
18	2016	95.68	202	257	6.44	0.68	1.66772	85.96	32.1005	7.77081	18303	356945	95.04	383	74.74	1.57367	10.14	88.92	50565	42.2965	1493.74	5	0.0331592	0.04	5.06067	0.0125371	97.4058
18	2017	96.2	252	415	8.05	0.48	2.90713	87.01	37.482	7.77998	19243	316853	96.17	383	58.33	1.65984	14.18	120.07	58366	88.8918	2890.23	13	0.022594	0.04	5.2476	0.133518	99.6707
18	2018	96.26	32	531	8.59	0.73	3.13807	89.02	43.804	8.05988	21960	438487	97.03	388	71.76	1.71041	14.37	130	50120.5	7.47468	239.216	19	0.141861	0.02	5.63409	0.556017	99.5983
18	2019	96.28	252	627	10.09	0.96	3.15324	90.64	51.6649	7.86651	23897	486550	98.25	387	95.73	3.80978	33.04	150.72	12576	59.5606	1586.19	14	0.0823558	0.03	6.53261	0.812624	99.6023
18	2020	98.57	1984.5	673	11.81	1.26247	3.15718	92.87	60.7189	10.4353	25088	564030	98.25	385	98.19	3.81454	33.04	174.4	3282	94.2615	2578.91	32	0.0737226	0.045	7.76818	1.59274	99.587
18	2021	98.6	15627.9	746	20.83	1.66023	3.70729	92.88	71.3044	10.7062	28265	463291	98.25	373	98	3.33423	33.55	327	14391	131.195	3273	26	0.0426015	0.0675	6.74976	3.1355	99.5831
18	2022	98.57	123070	801	21.02	2.18331	3.70673	97.37	83.6831	10.6381	30769	490514	99.67	349	98.08	3.33373	33.55	330	14729	158.6	3703.9	13	0.025486	0.10125	5.86486	5.08082	99.5791
21	2010	100	182.16	202	3.74	2.41	17.4146	98.28	79.1246	48.4909	43442	285922	99.48	226	87.5249	16.4026	43.03	451	199242	23.5558	4207.59	52	0.0894852	0.88	1.4364	0.0138844	98.9158
21	2011	100	242.87	307	4.13	2.71	18.4741	96.35	85.8286	47.3168	46472	365452	99.45	254	92.0044	16.9826	42.19	521.89	140190	37.2073	4824.52	56	0.227314	0.96	1.39793	0.00958242	99.2656
21	2012	100	310.24	340	3.93	3.1	18.0481	81.86	93.4131	49.8841	54053	438868	92.08	266	100	18.2776	41.68	531	127955	64.0697	5389.82	97	0.305685	0.84	1.28511	0.00124269	99.3267
21	2013	100	342.85	386	3.66	2.82	17.7708	99.94	102.359	54.1734	77078	467468	98.94	311	99.3986	21.0212	41.06	544	137097	86.8566	5609.85	184	0.329336	0.94	1.34412	0.00131854	99.3884
21	2014	100	380	440	3.57	2.96	17.7221	100	113.995	57.3501	61945	549048	100	311	94.2644	22.6016	40.46	574	147998	98.561	5247.62	168	0.299163	1.45	1.38846	0.10072	99.3776
21	2015	100	438	478	4.13	3.31	17.4235	99.51	114.764	61.5184	64687	606096	98.05	321	94.6055	22.5333	40.89	688.61	237054	99.1307	5355.43	219	0.212746	1.42	1.56221	0.0890295	99.7347
21	2016	100	391	632	4.07	3.26	18.4992	97.49	118.764	63.933	69709	714366	92.22	321	95.2053	22.4282	41.51	694.24	246359	153.77	5462.81	270	0.335454	0.94	1.71626	0.00603001	99.8241
21	2017	100	415	683	3.98	3.49	19.1339	97.22	123.019	62.7455	77927	755055	95.09	322	95.3822	22.506	41.86	710.67	493727	242.774	6408.07	409	0.588037	0.93	1.74393	0.00487172	99.8531
21	2018	100	385	990	4.15	3.45	20.1813	98.11	127.206	68.4888	87231	710172	100	327	95.5016	21.9069	42.1	778.11	414612	266.048	5994.02	566	0.607619	0.8	1.94406	0.00918697	99.8864
21	2019	100	363	1126	4.27	3.73	25.505	98.12	131.739	69.9818	77581	638225	99.7	327	95.4699	21.3036	41.25	813.3	237035	251.589	4660.03	529	0.600754	0.95	2.41873	0.0196893	99.8163
21	2020	100	342.257	1234	4.38	4.03273	24.9586	98.99	135.812	71.6869	73639.4	712516	99.55	336	95.7065	20.706	40.91	852.49	524235	268.622	5110.37	841	0.334797	1.12813	2.53494	0.0247164	99.7404
21	2021	100	322.7	1366	4.57	4.36002	24.3765	99.19	140.412	70.1139	69898	544586	99.95	331	97.7497	20.8425	41.56	889.15	243747	292.45	5356.71	830	0.410692	1.33965	2.18697	0.0257298	99.6432
21	2022	100	304.26	1497	4.68	4.71388	24.2453	99.95	145.441	68.7045	66346.8	850845	100	329	98.8803	20.5057	41.79	917.45	204611	324.814	4986.51	470	0.500144	1.59083	1.88677	0.0433431	99.5195
22	2010	100	65.76	68	3.03	0.89	13.6823	99.29	37.8649	18.6797	46251	162447	99.29	226	47.1641	22.8112	41	302	53474	10.5615	1886.51	7	0.0644422	0.02	0.507331	0.00207946	99.9518
22	2011	100	73.47	92	3.92	0.78	14.7332	99.72	65.6035	25.094	56201	148990	98.59	254	58.4637	22.8167	40.91	391.8	75271	12.5889	1632.35	12	0.0529836	0.03	0.465019	0.0141547	99.9403
22	2012	100	91.49	170	0.86	0.88	16.1387	93.02	67.6207	33.3505	62012	190568	99.98	266	90.0115	23.1023	39.8	88	43368	16.3585	1376.15	21	0.113341	0.04	0.466168	0.0235771	99.9866
22	2013	100	82.05	108	1	0.88	16.1971	95.75	77.6451	28.7241	70095	208903	100	311	94.405	23.1858	39.81	103	33480	18.13	1170.97	40	0.194425	0.09	0.471047	0.072348	99.9731
22	2014	100	82	119	1.1	0.96	34.6117	90.24	80.2824	34.4793	68008	194426	97.85	311	97.4566	23.2878	39.81	113	17859	19.4541	1035.78	10	0.17684	0.11	0.452406	0.077425	99.9747
22	2015	100	88	124	1.26	0.94	36.1725	88	85.8964	38.7757	68500	187021	98.33	321	95.5865	25.4004	40.64	129.8	26710	14.1054	762.027	12	0.163625	0.12	0.476205	0.100761	99.9775
22	2016	100	86	161	1.28	0.95	36.2409	93.4	86.9527	39.3843	71845	208437	99.79	321	95.7165	25.4687	40.7	131.3	30514	28.5597	1014.61	55	0.155122	0.12	0.508996	0.0815044	99.9867
22	2017	100	90	220	1.29	1.01	36.5944	94.4	88.642	37.1527	73860	199775	99.79	322	96.2803	25.8483	40.75	137	89848	73.896	1950.5	83	0.203876	0.09	0.572184	0.0634441	99.9963
22	2018	100	97	290	1.13	0.98	37.0289	95.19	90.5542	38.3434	82420	239380	98.93	327	97.0509	27.7591	40.76	123	22908.4	53.8175	1212.5	91	0.395696	0.05	0.565093	0.0951492	99.9974
22	2019	100	95	290	1.16	1.18	35.703	97.9	88.1483	33.7409	66790	271432	99.14	327	99.8417	29.1265	43.16	192.53	23029	43.9904	814.809	120	0.60811	0.05	1.01446	0.0387887	99.998
22	2020	100	93.0412	348.998	1.16	1.42082	43.9673	96.29	90.0355	34.7302	76321	319578	99.77	336	99.8414	29.4677	43.82	229.5	53184.7	45.4355	864.384	185	0.540879	0.05	1.00555	0.0648851	99.9983
22	2021	100	91.1229	420	1.51	1.71078	44.505	93.56	92.0098	33.9754	86947	279127	99.91	331	100	29.828	44.65	269.17	51405	47.8513	876.475	145	0.496442	0.05	0.853913	0.128693	99.9985
22	2022	100	89.2441	451	1.58	2.05992	44.8654	95.17	93.6439	33.1014	99052.3	415851	99.93	329	100	30.2561	45.04	272.99	24764	51.4118	789.27	120	0.455656	0.05	0.725142	0.218435	99.9987
23	2010	87.644	80.6	69	3.47	0.57	9.69953	84.37	47.913	20.5787	18932	261176	89.06	226	90.0044	9.25002	38.53	98	38108	12.2624	2190.33	2	0.145771	0.04	0.791389	0.132239	98.5791
23	2011	89.0406	96	59	2.92	0.77	10.7764	85.04	46.7251	21.1049	23090	342938	89.17	254	89.8595	9.86756	39	106	44056	16.9185	2193.75	2	0.112031	0.04	0.725546	0.247636	98.6102
23	2012	90.4594	103.4	90	2.64	0.34	11.5053	81.47	54.5199	21.6688	26422	487886	89.77	266	89.9651	9.66647	39.51	119	40849	25.4472	2140.73	4	0.164651	0.03	0.693861	0.297774	98.7522
23	2013	91.9009	112.34	104	2.56	0.93	12.2275	82.44	53.762	21.3676	28446	477658	91.32	311	90.0521	10.6103	40	123	41682	24.3328	1571.59	16	0.252845	0.05	0.709041	0.185174	98.7963
23	2014	93.3653	115	111	2.78	0.95	12.5099	92.07	53.1914	21.1408	33614	481505	93.24	311	91.9765	10.7643	40.9	138	38903	34.2719	1824.72	12	0.274148	0.06	0.531568	0.292185	99.3041
23	2015	94.853	113	120	2.81	0.89	8.92356	95.01	48.638	17.217	36506	500245	94.83	321	90.0074	8.0059	41.18	150.05	23934	60.5981	3273.75	24	0.321949	0.07	0.528344	0.273158	98.4674
23	2016	96.3645	114	174	2.8	1.3	8.81546	95.89	45.5844	18.4911	40214	571655	95.45	321	90.6123	7.87397	41.31	150.05	29839	12.8326	455.891	41	0.388847	0.07	0.501507	0.354234	99.6009
23	2017	97.9	69	161	3.12	1.34	8.97092	93.37	42.9455	19.9387	45931	535249	97.84	322	93.5234	7.78464	40.61	171.81	65135	21.6607	571.738	51	0.418383	0.06	0.462817	0.342835	99.8979
23	2018	99.46	156	340	3.43	1.36	9.23596	96.15	40.7803	21.2035	46745	572145	97.13	327	95.2923	7.79292	41.04	189.12	56134.6	81.1045	1827.27	91	0.76777	0.04	0.514858	0.370641	99.8847
23	2019	99.51	150	400	3.85	0.83	9.74745	97.34	39.1142	22.9372	46094	202726	97	327	95.3555	7.8438	42.29	217.34	15212.7	73.8896	1368.62	106	0.129948	0.03	1.29665	0.161076	99.8743
23	2020	99.7048	144.231	430.349	3.92	0.506544	9.84715	97.41	36.9118	24.1452	45529	237202	97.07	336	96.3623	8.66999	42.74	221.21	91114	87.0016	1655.15	173	1.018	0.0225	1.25638	0.219635	99.8568
23	2021	99.9	138.683	463	4.05	0.309141	9.98385	100	35.0806	23.484	51148	231421	100	331	97.7549	9.02542	42.56	231.88	58925	104.455	1913.27	174	0.129152	0.016875	1.03949	0.337876	99.8518
23	2022	99.93	133.349	590	4.17	0.188667	10.0241	100	33.3059	22.8174	57460.5	225781	100	329	97.3213	11.997	41.69	238.78	40468	127.94	1964.12	67	0.0164137	0.0126563	0.860037	0.486863	99.8467
24	2010	71.6734	61	30	4.45	0.51	8.89336	67.53	21.4513	12.5356	9805	288111	99.19	226	73.0453	3.97743	28.63	154	18011	2.40804	430.129	3	0.519057	0.04	3.22907	0.280226	95.2561
24	2011	73.8753	77.5	37	4.88	0.49	9.54935	62.33	27.7978	12.34	14254	186667	93.81	254	68.8976	4.0552	27.59	169	21289	2.4344	315.659	1	0.083376	0.04	2.34406	0.40794	94.4239
24	2012	76.1449	77.51	45.5192	5.21	0.45	11.063	53.38	33.9047	16.5294	16096	227775	95.86	266	66.9611	4.75056	28.23	191	63465	2.68296	225.703	5	0.0837262	0.04	2.20522	0.441474	97.9308
24	2013	78.4842	104.93	56	6.6	0.47	15.9615	54.41	30.8044	16.7574	16955	269458	95.91	311	60.4651	4.99066	27.83	260	56124	3.34484	216.035	3	0.0661588	0.04	2.25577	0.365893	98.0249
24	2014	80.8953	115	50	6.68	0.63	16.7694	47.68	31.6088	15.5256	20630	264392	90.53	311	72.434	5.01795	24.9	294	41795	4.35737	231.996	16	0.0720785	0.05	2.16204	0.290014	97.9836
24	2015	83.3806	96	74.162	5.67	0.65	17.204	33.67	31.715	20.4776	22405	309841	90.34	321	85.1371	5.43984	21.43	296.81	13119	4.47987	242.02	10	0.0421931	0.06	2.20682	0.36174	98.8184
24	2016	85.9421	103	110	8.46	0.67	17.1713	42.68	29.6041	21.7792	24685	586211	100	321	90.1449	5.46503	36.68	296	4591	10.7983	383.618	16	0.0477141	0.07	2.38812	0.27106	99.0021
24	2017	88.5824	107	188	8.46	0.72	17.1286	55.7	27.6246	24.574	27929	383724	94.51	322	90.3044	13.8716	36.68	296	3127	20.0861	530.176	28	0.0338263	0.07	2.18205	0.210551	99.4138
24	2018	91.3038	123	270	8.62	0.39	17.1209	65.4	25.8411	25.9686	31648	420436	96.5	327	92.0904	15.2664	36.37	380	4181	23.7967	536.137	17	0.0318831	0.06	1.98908	0.176908	99.6796
24	2019	94.1088	117	310	9.5	0.96	17.5559	92.76	24.5675	28.455	31659	416019	96.36	327	94.0208	15.7543	39.45	418.87	28771.4	76.2148	1411.68	31	0.0605109	0.05	4.19965	0.592421	99.4089
24	2020	97	111.293	354.33	9.48	2.36308	17.6221	92.77	23.0253	32.8561	32489	485295	97.87	336	97.0973	17.6556	41.22	427.2	40863.8	67.7809	1289.49	36	0.0880272	0.0416667	4.03939	1.42422	99.6824
24	2021	99.98	105.864	405	10.02	5.8168	17.581	92.87	21.5787	31.284	33554	500604	97.76	331	97.3597	17.5744	41.28	451.43	19211	61.4661	1125.85	46	0.108931	0.0347222	3.63275	1.84159	99.7783
24	2022	100	100	457	10.1	14.3183	17.5239	93.11	20.2286	29.7955	34653.9	516396	100	329	100	18.1693	41.99	455.03	9031.53	56.8638	872.967	28	0.134798	0.0289352	3.26705	2.14953	99.8457
25	2010	96.8	53.75	40	2.84	0.31	8.85074	38.82	32.3315	15.1049	21527	233508	97.99	226	100	5.40542	26	91	8273	7.81225	1395.44	1	0.0763571	0.01	1.14289	0.113163	98.4557
25	2011	97.5	62.38	57	2.6	0.32	9.21961	51.46	37.7164	15.6103	26624	302723	70.87	254	100	6.09303	24.43	92.8	13094	9.85092	1277.33	4	0.114387	0.01	1.08761	0.144771	99.7698
25	2012	98.8	77.06	75.8749	2.57	0.35	13.2912	56.12	37.2699	15.2006	30722	394290	70.05	266	100	9.02612	36.54	93	28102	13.5416	1139.18	6	0.103627	0.01	1.10469	0.102934	99.8731
25	2013	98.8	84.38	101	2.59	0.36	13.37	57.7	42.9714	16.0588	32870	445093	77.37	311	100	9.62046	36.68	97	44217	17.6357	1139.05	4	0.111155	0.02	1.1715	0.169718	99.8825
25	2014	98.8	89	90	2.52	0.4	13.3358	73.38	42.4924	16.4606	34495	401003	90.21	311	99.5874	9.74347	35.68	97	19660	23.6555	1259.48	9	0.717205	0.08	1.099	0.210376	99.8199
25	2015	98.8	99	98	3.04	0.44	13.3723	73.5	46.9143	17.34	36394	467660	90.58	321	95.5307	10.7375	37.04	97.4	11514	22.486	1214.78	16	0.411401	0.1	1.19728	0.189503	99.7823
25	2016	99.7	95	120	3.04	0.48	13.2465	90.22	51.4332	19.0339	38480	594620	90.58	321	96.2487	10.6365	39.42	97.4	26974	101.14	3593.07	69	0.521206	0.1	1.27435	0.250871	99.8465
25	2017	99.2	109	225	3.04	0.5	13.3682	92.08	56.4703	19.7068	42041	597937	93.04	322	97.2826	10.552	39.6	100.96	69126	56.5831	1493.52	36	0.54481	0.11	1.23694	0.194152	99.9017
25	2018	99.65	117	241.868	3.04	0.547723	13.8557	96.7	62.0204	21.2643	45593	598806	96.81	327	98.7698	10.5576	40.1	116.15	32423.8	73.4338	1654.46	130	0.623419	0.0994987	1.25241	0.184989	99.9164
25	2019	99.93	111	260	3.2	0.6	13.8858	97.83	68.4195	23.3061	45982	661660	97.16	327	98.3496	9.39198	42.47	116.55	47297.8	74.3167	1376.53	125	0.867895	0.09	1.09049	0.270183	99.9115
25	2020	100	105.308	394	3.2	0.657267	14.0354	97.16	75.7603	23.9177	48632	681496	97.16	336	100	9.42264	43.63	117.45	49738.9	81.1601	1544.02	87	0.562205	0.0814081	1.14282	0.413338	99.9132
25	2021	100	99.9073	450	3.17	0.72	14.0159	97.12	83.7299	25.2021	58807	731233	97.68	331	100	9.45293	43.82	117.45	56364	90.3772	1655.41	134	0.538729	0.0736364	0.886687	0.572723	99.9043
25	2022	100	94.7839	491	3.16	0.788721	14.0489	97.38	92.6974	26.6013	71110.9	784599	100	329	100	9.54046	43.99	101.84	13729	102.671	1576.19	67	0.516233	0.0666066	0.687959	0.723933	99.8944
26	2010	94.9024	276	283	5.79	3.44	13.3485	92.4	86.853	48.9798	72678	768581	95.5	497	77.1	20.0896	35.69	509.002	355810	14.0645	2466.88	38	0.103429	1.3	4.01122	0.00629872	99.3465
26	2011	95.8063	330	361	6.22	3.39	13.4775	92.9	91.8852	46.3181	121553	677622	99.9	502	73.41	21.5836	36	716.274	886074	63.7981	8740.7	75	0.0403637	1.31	2.64138	0.0361578	97.698
26	2012	96.7188	370.6	420	5.6	3.61	15.974	94.01	91.5983	28.2843	85102	647053	98.63	503	80.03	23.3831	36.06	1007.95	923993	116.766	12116.4	86	0.0294509	1.34	2.73285	0.0123822	97.9436
26	2013	97.64	400.4	450	5.48	3.7	17.414	92.6	103.762	31.3173	158689	704068	98.35	586	80.74	22.9039	29.18	1418.4	527996	147.47	12578.1	133	0.0374647	1.86	3.15732	0.0079927	98.6684
26	2014	98.57	390	450	8.68	3.79	17.5682	98.6	97.1541	38.3703	101882	764206	99.69	589	81.02	25.5619	40.27	1995.99	1728694	183.952	16593.7	157	0.0437361	1.98	3.63927	0.00370012	99.2471
26	2015	99.1	336	708	7.68	3.76	19.2614	98.86	111.557	59.5332	107426	902804	99.96	613	91.8	25.0432	37	1995.99	1440823	238.734	18632.2	210	0.0474739	2.03	3.76797	0.00939508	99.9816
26	2016	99.1	320	460	7.68	3.92	20.6664	98.86	117.385	60.2094	109106	1126746	99.96	615	94.64	28.9858	38.3	1996.7	1673255	367.342	23705.2	204	0.0317173	2.06	3.85434	0.00925269	99.9166
26	2017	99.4	438	520	7.8014	4.01	21.8926	95.66	123.093	66.8913	99720	1003304	99.57	617	95.22	29.502	39.87	2052.71	2137266	336.108	20223.3	327	0.042694	1.97	2.98831	0.00908447	99.9296
26	2018	99.43	483	651.336	7.92473	4.21	21.4794	90.49	128.793	69.8733	103348	882589	99.79	607	99.51	29.0625	40.31	2081.36	2281400	549.908	30405.8	547	0.0406403	1.75	3.11985	0.0215795	99.8959
26	2019	99.43	459	815.843	8.05	5.09	21.263	96.83	134.535	72.04	70524	1199393	99.76	601	98.46	29.374	40.1	2100	2011240	782.256	43554.3	619	0.0515928	2.37	2.85347	0.0504281	99.8217
26	2020	99.78	436.193	1021.9	7.81	6.15394	21.0899	97	139.572	72.325	76889.7	1152060	99.81	602	98.94	28.4504	38.41	2125.78	1062088	546.604	26843.4	735	0.0548442	3.20966	3.2887	0.0683388	99.6687
26	2021	99.84	414.519	1280	7.9	7.44028	20.8482	98.12	145.124	72.8952	83830	862379	99.59	516	98.49	28.2856	43.21	2154.06	609791	384.072	14934.2	781	0.0130737	4.34679	2.87657	0.109632	99.4136
26	2022	99.84	393.921	1603.29	12.03	8.99549	20.7255	98.13	151.733	73.8767	91396.7	645537	100	475	97.02	27.7596	43.77	3261.01	878721	198.903	8233.86	418	0.00311162	5.8868	2.51609	0.163452	98.9648
27	2010	98.5	266.23	224	9.54	2	14.8679	94.66	66.6422	40.1773	105689	1550930	90.86	497	82.42	13.9045	40.09	1750	869045	15.4556	2710.87	39	0.12238	0.62	0.875475	0.00149255	99.5061
27	2011	98.65	293.76	229	10.34	2.07	15.2948	94.86	69.7406	40.4655	119914	1127743	92.06	502	83	14.162	40.5	1912.6	967220	54.067	7407.48	31	0.0969271	0.67	0.883495	0.00796839	99.5015
27	2012	98.9	358.3	230	10.65	2.12	15.7588	95.74	79.6992	41.8309	132494	2206833	99.43	503	85.04	14.4511	42	1981.6	1072358	76.3139	7918.81	53	0.122673	0.44	0.898581	0.0203116	99.5409
27	2013	99.23	391.96	400	10.74	2.18	16.1599	95.93	80.5158	45.443	201496	3158289	99.44	586	85.62	14.5518	42.31	1997	790218	88.6932	7564.87	102	0.169918	0.62	1.1073	0.0288179	99.5301
27	2014	99.3	415	420	10.96	2.58	17.188	96.14	82.3016	55.2562	143120	2705739	99.45	589	86.06	15.4545	42.71	2087.1	1206260	107.126	9663.5	117	0.157948	0.75	1.19119	0.0238976	99.5678
27	2015	99.45	310	370	11.27	2.83	18.3284	96.52	85.483	44.3704	148086	3187747	99.5	613	90.23	16.0209	42.81	2207.02	1199404	110.251	8604.61	134	0.154293	0.85	1.16241	0.0162437	99.7938
27	2016	99.51	346	470	11.33	2.96	18.7329	96.72	91.1598	47.3533	152817	3385652	99.55	615	90.42	16.7243	44.13	2281.5	1006220	137.396	8866.38	150	0.159966	0.65	1.22359	0.0178822	99.7011
27	2017	99.56	400	580	11.36	3.05	19.3468	100	97.3304	49.456	155090	2651867	99.46	617	92.76	18.2375	44.3	2386.82	1036714	146.821	8834.07	239	0.152963	0.65	1.42924	0.0160245	99.8197
27	2018	99.56	404	690	11.38	3.15	19.4096	100	103.746	50.5365	112208	2925185	100	607	95.83	18.5019	44.5	3031.14	397428	129.599	7165.83	230	0.176065	0.51	1.43082	0.0116033	99.8394
27	2019	99.56	367	740	11.59	3.76	20.1714	96.9	110.096	52.6858	103282	2982859	100	601	96	18.7476	44.55	2452	242265	92.2609	5136.88	315	0.166942	0.73	1.51439	0.0203377	99.7965
27	2020	99.74	333.389	793.095	11.71	4.48813	20.1835	100	117.104	54.5381	108379	3136770	100	602	96.6	18.7028	44.6	2477.68	180361	137.571	6756.04	413	0.156101	1.0449	1.37545	0.0546763	99.8578
27	2021	99.92	302.855	850	12.1	5.35726	21.6666	100	127.173	59.298	127312	2711261	100	516	96.33	19.1207	44.71	2643.66	153764	206.278	8020.88	347	0.177216	1.49564	1.05707	0.142931	99.8735
27	2022	99.92	275.119	910.988	12.23	6.39469	21.5913	100	132.568	61.8873	149553	2343474	100	475	96.35	18.6952	44.71	2670.25	210195	227.966	9436.93	188	0.201302	2.14082	0.812388	0.294348	99.8875
28	2010	99.2799	93	67	4.13	0.87	16.7735	68.45	65.3391	28.7564	76653	635412	99.84	497	89.78	11.7732	34.46	260	139354	1.9561	343.095	5	0.198607	0.09	0.381065	0.0136084	99.8261
28	2011	99.2849	101.83	70	4.43	0.91	17.1804	75.72	69.3773	32.5466	89521	781966	97.69	502	91.72	14.6022	35.33	279	160000	10.0442	1376.11	3	0.229863	0.08	0.360703	0.0203665	99.8575
28	2012	99.2899	112.38	90	4.59	0.97	17.2235	79.16	79.9629	35.6415	103242	935607	97.53	503	92.58	17.5847	40.69	289	192441	20.8095	2159.33	7	0.189843	0.11	0.349762	0.0287759	99.8685
28	2013	99.2949	105.32	99.4988	4.59	0.98	19.1561	67.63	86.3316	37.1302	103660	907362	97.84	586	93.01	17.4809	40.69	289	69465	10.6878	911.593	13	0.424816	0.15	0.50273	0.0114479	99.8859
28	2014	99.2999	90	110	4.6	1.04	22.7174	83.99	79.6046	36.3163	108556	947811	100	589	94.57	23.2245	41.89	289.66	122690	27.2427	2457.49	16	0.249227	0.14	0.564827	0.00688006	99.8949
28	2015	99.305	76	130	4.65	1.02	32.1363	88.6	69.2943	38.0748	100871	1062908	100	613	95.47	24.8138	42.2	289.66	264885	26.4603	2065.12	16	0.348712	0.14	0.739344	0.00877884	99.9013
28	2016	99.31	81	138	5.2	1.03	32.0426	92.8	72.048	37.025	102725	1333233	100	615	96.5	24.8173	42.41	323.96	204100	30.6452	1977.58	31	0.313355	0.13	0.752386	0.00756774	99.92
28	2017	99.315	85	169	4.63	1.13	32.3548	94	75.0037	34.6205	73268	903911	100	617	97.5	24.6693	43	288.6	324216	34.133	2053.75	44	0.183038	0.15	0.711785	0.027935	99.9418
28	2018	99.32	84	200	4.63	1.08	34.1622	96.01	78.2343	34.9398	88041	1090389	100	607	98.1	24.7679	43	288.6	199531	33.1692	1834.01	68	0.203575	0.14	0.598159	0.0328171	99.9551
28	2019	99.33	79	221	3.83	1.28	34.1653	97	81.2866	36.8665	97565.1	1029679	100	601	98.3	24.2237	43	339	128432	22.7574	1267.08	136	0.161307	0.14	0.593212	0.0623518	99.9618
28	2020	99.74	74.2976	235.053	3.77	1.51704	34.8259	97.1	85.2634	37.6326	101238	1132168	100	602	98.4	25.0267	43	291.5	83225	34.9914	1718.41	137	0.22627	0.14	0.534429	0.133829	99.9647
28	2021	99.81	69.8751	250	4.13	1.79797	55.2471	99.3	88.8242	40.3703	128923	1133334	100	516	100	27.4021	48.89	286.06	38465	54.1021	2103.7	109	0.238565	0.14	0.393284	0.295493	99.9774
28	2022	99.86	65.7159	265.897	5	2.13093	55.4183	99.52	92.5675	43.323	164179	1134500	99.14	475	94.28	27.487	43	290.16	26473	61.6535	2552.23	71	0.251529	0.14	0.289415	0.510915	99.9856
29	2010	95.8405	296.2	93	16.19	1.1	85.1927	70.33	134.217	75.0264	249040	1410773	97.21	497	92.56	39.3581	36.61	1823	1062387	8.44371	1481	16	0.205487	0.16	1.54258	0.0285731	99.3505
29	2011	95.9702	300.4	116	18.2	1.2	95.0446	74.23	94.9343	83.9467	128550	755714	99.31	502	99.51	63.6064	37.82	2049.3	2093966	37.177	5093.46	15	0.376082	0.16	1.5406	0.0420539	99.3344
29	2012	96.1	301.24	130	18.29	1.24	110.404	81.69	115.721	88.1595	141310	801425	99.37	503	99.52	68.4291	42.03	2059.3	1404339	66.0452	6853.27	26	0.167181	0.13	1.52134	0.0164437	98.6821
29	2013	96.23	306.21	178	18.35	1.38	108.375	82.11	152.506	94.6792	326030	2008038	99.29	586	98.14	67.4208	42.83	2065.4	453883	89.8241	7661.32	21	0.178784	0.13	1.67739	0.0247164	98.8855
29	2014	97.96	250	186	18.83	1.35	106.316	93.45	141.529	98.8517	153110	1059268	99.75	589	98.13	66.2781	43.14	2132.67	274855	84.4634	7619.2	49	0.109024	0.36	1.73534	0.0132291	99.282
29	2015	98.57	138	243	18.63	1.35	105.012	94.23	158.11	103.756	151753	1938289	99.77	613	97.53	65.1816	42.26	2169.38	97683	76.8251	5995.88	68	0.175426	0.32	1.78394	0.00417974	99.7188
29	2016	99	209	257	18.67	1.28	103.134	95.34	128.741	55.4363	155409	1828915	99.82	615	97.27	63.2472	42.39	2173.22	133733	91.3778	5896.75	181	0.0928932	0.29	1.82758	0.00472622	99.1245
29	2017	99.07	251	368	2.24	1.38	96.3933	97.48	105.394	73.5029	111798	1765603	99.82	617	97.31	65.8154	42.78	2191.15	135790	104.477	6286.27	215	0.0982188	0.3	1.97259	0.00211948	99.9489
29	2018	99.07	252	468	2.21	2.13	94.0295	98.25	86.2727	80.9425	118398	2135872	99.85	607	99.87	64.6948	42.39	2195.15	6214	110.722	6122.07	266	0.0937043	0.34	2.13541	0.00335509	99.9486
29	2019	99.08	276	560	15.68	2.53	94.5356	97.54	70.6486	82.5836	118770	2537248	100	601	99.25	63.1333	42.39	2195	2985	88.8002	4944.2	376	0.0249625	0.36	1.96966	0.0147469	99.9281
29	2020	99.66	302.286	623.859	15.68	3.00512	92.8938	99.53	58.005	89.0283	129463	970619	100	602	99.26	61.7703	43.09	2197.98	75646.1	138.842	6818.46	490	0.0587121	0.381176	2.15965	0.016891	99.9405
29	2021	99.74	331.075	695	15.65	3.56946	92.3917	100	47.7942	91.9807	141119	1242933	100	516	99.34	60.8898	43.09	2229	61600	218.296	8488.16	504	0.131447	0.403599	1.45009	0.0904853	99.9537
29	2022	99.74	362.606	774.254	15.65	4.23978	90.6915	100	39.3685	95.0015	153824	1591647	100	475	99.34	59.8819	43.27	2228.2	39816	252.964	10471.8	263	0.29311	0.42734	0.973655	0.230442	99.9643
30	2010	99.0604	108.83	97	14.66	1	12.6528	71.07	48.6975	31.4726	33430	187308	80.52	497	86.3	4.46571	32.74	557	451700	125.305	21978.1	2	0.00620434	0.1	0.647247	0.172779	85.9363
30	2011	99.1003	103.18	125	16.24	1	13.8053	82.84	51.292	33.0088	37684	289015	83.17	502	87.34	4.38938	33.68	617	219900	66.0845	9053.95	5	0.00531605	0.12	0.663436	0.132344	87.7115
30	2012	99.1402	242	170	16.29	1.3	14.6281	84.81	73.274	33.6121	43639	319966	93.37	503	87.5	5.48043	34	619	298947	14.0623	1459.19	4	0.0306762	0.11	0.601996	0.228736	90.9436
30	2013	99.1801	201	185	25.95	1.24	15.8263	88.63	59.9329	33.0201	44072	319951	95.5	586	93.96	10.5201	38.24	1089.8	339781	30.7226	2620.41	9	0.121355	0.11	0.593288	0.239287	94.3122
30	2014	99.2201	251	190	21.59	1.25	17.8659	89.2	83.9963	37.7674	49723	301810	95.66	589	97.88	13.3584	38.43	1100.85	169070	54.9968	4961.1	12	0.015256	0.13	0.637605	0.185088	94.0189
30	2015	99.26	202	210	23.16	1.29	19.471	90.27	86.1665	56.823	52135	413960	97	613	98.68	16.8989	38.79	1180.95	171175	53.1866	4151	12	0.0140727	0.17	0.805101	0.148898	95.9511
30	2016	99.3	209	260	23.83	1.28	20.1455	90.66	88.7267	59.8417	53810	420969	97.49	615	98.72	16.8669	38.68	1215.2	107466	69.2864	4471.16	25	0.0372351	0.17	0.863144	0.154801	95.8275
30	2017	99.34	211	340	10.73	1.3	20.6217	90.74	91.6425	60.679	43728	406103	97.49	617	98.81	8.88295	36.02	1223.02	230512	77.3904	4656.49	28	0.0220899	0.18	1.31826	0.154667	99.5617
30	2018	99.38	224	440	10.91	1.2	21.2733	90.74	94.5324	57.2921	48945	444051	98.04	607	98.75	8.88181	36.27	1232.32	91629.6	73.4435	4060.87	47	0.0191968	0.19	1.29104	0.291844	99.6866
30	2019	99.38	173	360	11.15	1.58	21.5077	92.01	97.4605	57.2536	53478	460975	94.52	601	98.7	8.88313	36.4	1244	69819.3	50.0283	2785.46	67	0.0261616	0.19	1.78255	0.580074	99.7435
30	2020	99.85	133.612	424.264	11.58	2.08033	21.7087	96.79	101.027	43.5693	51131	510247	98.02	602	99.04	8.94385	36.52	1266.32	106398	76.1823	3741.27	69	0.0825862	0.19	2.02672	1.18918	99.7593
30	2021	99.86	103.191	500	12.18	2.7391	22.3695	100	104.657	66.8244	54617	458513	98.79	516	99.1	9.0091	36.9	1296.9	86803	116.656	4536.04	97	0.19	0.19	1.78024	1.78529	99.7509
30	2022	99.87	79.6968	589.256	13.53	3.60649	22.419	97.98	108.06	102.154	58340.7	412024	98.76	475	98.9	9.05697	37.09	706.57	79231	131.66	5450.22	76	0.437119	0.19	1.56374	2.40986	99.7422
31	2010	99.24	94.1	99	6.04	0.98	17.5346	52.8	55.6577	54.6726	34554	121983	86.96	497	85.11	19.7018	37.89	355	79121	5.48672	962.354	2	0.0176047	0.25	0.89138	0.191367	96.3315
31	2011	99.24	124.7	102	5.16	0.94	17.6428	51.06	56.0397	56.8643	36132	156138	88.55	502	97.47	36.1504	37.3	397	584627	22.9048	3138.08	1	0.0185753	0.23	0.820691	0.188882	95.8969
31	2012	99.24	102	100	5.62	1.04	21.2119	51.98	61.1476	105.562	45871	332856	92.01	503	98	35.4569	37.32	440	726074	38.5802	4003.33	6	0.00298337	0.26	0.800779	0.297076	95.1912
31	2013	99.24	189.9	193	5.19	1.05	27.5014	84.98	62.6478	52.0527	49789	274893	97	586	98.48	37.0987	38.98	484.1	378108	65.6445	5598.98	7	0.0725	0.26	0.975759	0.261718	97.1024
31	2014	99.24	223	217	5.23	1.25	27.9515	85.04	62.2148	52.3249	49100	317623	97.07	589	98.54	37.5058	39.1	539.83	97508	8.98628	810.627	9	0.0932399	0.16	0.999794	0.273259	97.1996
31	2015	99.24	232	229	5.3	1.38	28.0703	85.78	62.3095	52.6894	44877.7	405718	97.02	613	93.67	38.1699	39.72	560.99	160277	110.721	8641.32	13	0.0566528	0.16	1.23791	0.21681	96.2658
31	2016	99.24	175	243	5.5	1.39	28.4628	85.93	62.1185	48.2688	41018.4	358900	97.42	615	94.68	38.0528	39.8	573.72	47176	146.104	9428.32	18	0.0382118	0.13	1.25808	0.239506	97.4655
31	2017	99.24	170	250	4.98	1.4	33.1894	89.19	62.749	49.5554	37491	318841	97.49	617	95	39.4009	40.1	348.75	184408	53.1815	3199.88	34	0.020272	0.14	1.58435	0.228551	99.875
31	2018	99.24	223	400	7.01799	1.51	34.6338	83.98	62.6627	24.7596	41148	346084	96.64	607	95.7	39.3467	40.1	684.5	50464	62.1282	3435.22	76	0.0102787	0.17	1.5102	0.244599	99.8926
31	2019	99.24	193	377	9.89	1.65	34.4556	83.97	62.3403	24.6955	50900	551456	97.48	601	95.82	29.5824	38.95	740	6403.56	45.4424	2530.13	125	0.00559242	0.14	1.43803	0.262912	99.914
31	2020	99.5	167.036	411.886	9.9	1.80298	35.0065	86.1	62.058	24.2054	50599	432680	98	602	96.07	30.9823	39.02	753.8	11960	71.3795	3505.4	135	0.0244186	0.115294	1.30758	0.317986	99.9273
31	2021	99.52	144.565	450	9.83	1.97014	35.6617	86	62.0273	24.9495	63890	319360	98.03	516	96.28	31.219	39.1	753.8	22387	112.746	4383.99	125	0.0497479	0.0949481	1.18859	0.373217	99.9466
31	2022	99.53	125.117	491.641	9.98	2.15281	35.6178	90	61.9508	25.6975	80672.3	235719	98.39	475	100	31.8098	40.75	763.67	29817	131.256	5433.5	97	0.101351	0.0781925	1.08043	0.436874	99.9607
33	2010	98.57	1423.01	1890.01	10.38	7.78	9.49437	99.32	57.8211	23.4107	42573	3208129	100	1021	21.7883	5.78158	40.43	3388	2748880	216.763	11888.7	1056	0.15071	8.86	1.25896	0.0729842	99.582
33	2011	98.6999	1614.15	1724.39	10.47	7.86	9.67355	99.87	62.7497	33.5955	50492	4307066	100	1041	20.4549	6.30135	41.15	3587.4	2219372	274.174	12109.7	1401	0.149547	10.16	1.2398	0.0743805	99.903
33	2012	98.83	1803.54	1893.92	10.73	8.38	11.0567	100	66.9708	35.6818	56203	5154170	100	1045	20.4794	6.66775	42	4022.04	2477693	348.169	11970.2	2013	0.152973	10.14	1.30147	0.0967022	99.883
33	2013	98.84	2160.67	2199.52	9.89	8.81	12.0861	100	65.8179	37.5972	70520	6394465	100	1110	18.6646	7.54389	42.2	4191.7	3071034	415.78	12547	2619	0.183551	11.36	1.2881	0.078323	99.8562
33	2014	98.96	2025	2461.23	9.94	9.12	12.2619	100	75.4629	37.3423	68600	4061194	100	1092	19.6654	7.87005	42.5	4373.41	3174998	468.548	12661.8	2452	0.184013	11.76	1.3072	0.0741553	99.8277
33	2015	99.01	1767	2652.87	9.36	9.26	13.1662	100	81.8562	41.0267	68852	5248944	100	1095	18.5392	8.45312	42.62	4687.84	1893128	649.438	12319.2	2298	0.403446	12.46	1.495	0.071602	99.9391
33	2016	99.11	1740	3398.56	9.39	9.87	12.6984	100	79.9548	40.0577	78002	5818175	100	1098	17.6881	8.22496	43.15	4859.74	2515403	887.996	12767	2768	0.40045	12.54	1.59787	0.0683202	99.9445
33	2017	99.13	1854	3434.16	1.38	12.15	15.1437	96.08	80.9636	45.1519	84205	4455545	99.39	1101	17.0402	9.1701	41.11	5652.51	3047286	858.426	13270.3	4830	0.0362239	13.93	1.75903	0.089716	99.9531
33	2018	100	1858	3967.7	8	12.14	14.6098	99.97	75.6525	44.3466	104381	4826482	97.93	1102	18.1123	8.06968	38.75	5972.9	3247177	807.493	10085.9	4351	0.0370512	12.68	1.74782	0.0731409	99.4312
33	2019	99.99	1711	4567.48	8.09	11.93	14.3216	99.98	69.8105	44.0696	100278	5064708	98.32	1101	17.991	7.74782	39.57	6290.73	3362597	751.239	10532.4	5906	0.0348211	12.02	1.83556	0.0510484	99.8702
33	2020	100	1575.63	4994.73	8.72	11.7236	14.3726	99.99	71.095	46.1816	83453	12600000	98.68	1138	17.6959	9.34072	41.85	6798.03	8417446	1029.36	16083.2	7125	0.239593	11.3944	1.88807	0.0363549	99.827
33	2021	100	1450.97	5626.6	9.45	11.5208	16.8248	99.99	72.4238	47.7215	88530	13800000	99.4	1098	18.4744	10.1577	43	7610.05	8912284	1275.87	17768.2	6734	0.550982	10.8013	1.87276	0.0197999	99.1001
33	2022	100	1336.17	6306.49	9.62	11.3215	17.3834	99.99	74.3324	49.6836	93915.9	15100000	99.4	1079	18.7997	10.5282	43.94	7768.1	7501898	1343.82	22115.3	4164	1.27546	10.2391	1.85758	0.0131558	95.4711
34	2010	96.7836	64.26	54.376	4.68	1.71	5.76973	73.38	54.3676	14.2927	23441	485242	95.67	1021	100	5.11958	42.51	180	69386	2.73663	150.094	3	0.105192	0.09	0.487897	0.152164	99.1309
34	2011	97.8212	72.34	66.934	4.7	1.69	6.04176	71.46	53.1951	26.5186	29133	290939	93.83	1041	100	5.42216	42.52	193.06	127523	3.35738	148.289	4	0.0765978	0.12	0.451141	0.18902	99.6243
34	2012	98.87	81.15	72.817	4.43	1.6	6.05923	74.04	51.733	26.4	33721	369373	94.58	1045	100	5.77007	42.62	195.51	105877	4.13531	142.174	5	0.0812776	0.11	0.435001	0.176663	99.7366
34	2013	99.93	88.92	85.692	4.45	1.66	6.0436	74.99	54.8116	26.0851	38965	400243	94.8	1110	100	6.04781	44.03	196.3	162555	5.2009	156.948	2	0.0789167	0.11	0.397667	0.237622	99.7032
34	2014	99.95	88	94.2309	4.61	1.73	6.22606	91.2	59.5722	26.6296	39505	433155	92.94	1092	100	6.20225	43.31	203.47	188563	5.10955	138.078	0	0.0969404	0.18	0.484987	0.221866	99.5783
34	2015	99.98	88	103.364	5.89	1.75	6.25785	80	59.3386	27.1285	38790	483677	93.43	1095	100	6.35907	43.49	260	201818	7.62367	144.614	3	0.168624	0.21	0.591861	0.188794	99.6542
34	2016	99.68	85	152.677	9.78	1.77	5.43237	90.48	69.5753	29.1142	37083	536479	92.94	1098	100	6.42882	38.79	477.6	132179	9.99373	143.683	4	0.180506	0.15	0.827384	0.173145	99.7787
34	2017	99.95	82	162.646	9.78	1.85	5.2347	93.73	82.4499	32.0094	41533	630285	90.41	1101	100	6.56697	38.96	477.6	47320	8.64798	133.688	13	0.176271	0.18	0.848479	0.164176	99.9321
34	2018	99.99	79	196.746	9.34	1.65	7.72283	96.78	100.145	33.5394	40881	675729	96.78	1102	100	6.94396	39.47	490.56	33467.7	30.7831	384.493	15	0.151954	0.18	1.16674	0.17263	99.8292
34	2019	100	80	214.93	10.34	1.88	7.98099	97.02	118.449	35.3309	45695	706478	97.02	1101	100	7.10627	39.73	505.24	13578.4	28.1981	395.338	20	0.0728261	0.23	1.51655	0.165205	99.8274
34	2020	100	81.0127	252.666	10.41	2.14206	8.14309	97.02	139.684	37.1884	53508	725160	96.85	1138	100	7.16941	39.91	508.4	67771	38.548	602.294	39	0.0383815	0.293889	1.63925	0.168688	99.844
34	2021	100	82.0382	291.476	10.79	2.44065	8.2793	97.35	164.68	34.7774	62351	672555	95.4	1098	100	7.42028	40	526.99	99565	47.669	663.853	47	0.0390932	0.375525	1.26216	0.138873	99.8617
34	2022	100	83.0766	318.83	10.86	2.78086	8.36679	96.77	193.623	32.4348	72655.4	623767	94.7	1079	100	7.57345	40.24	530.64	74978	50.0918	824.361	35	0.0398181	0.479837	0.971821	0.146296	99.8782
35	2010	99.44	286.28	285.995	5.37	1.49	8.63474	98.56	46.4161	23.6002	35529	747943	99.85	1021	100	7.82939	35.97	494	105826	37.1109	2035.4	21	0.174343	0.39	0.442432	0.079456	99.7904
35	2011	99.44	288.2	306.063	5.35	1.72	8.91969	98.7	49.8191	25.6773	47442	879090	99.87	1041	100	8.09612	36.3	510	79549	47.7014	2106.88	36	0.137594	0.33	0.395224	0.104139	99.6346
35	2012	99.56	322.9	344.475	5.4	1.79	9.01221	98.75	54.2267	16.5387	55411	1015456	100	1045	100	8.18911	45.12	528	243379	61.5578	2116.39	57	0.157603	0.34	0.387259	0.182087	99.5937
35	2013	99.95	344.82	405.409	6.23	1.83	9.01642	98.84	59.6369	17.6903	61111	1110319	100	1110	100	6.90014	40.09	538	74151	70.7792	2135.91	57	0.162607	0.35	0.378892	0.11897	99.8065
35	2014	99.95	341	423.086	6.71	1.81	9.16671	98.59	65.6417	18.1369	63080	1168530	100	1092	87.0898	7.07621	40.8	585.6	170978	79.2594	2141.86	85	0.183102	0.36	0.440042	0.118754	99.8115
35	2015	99.96	360	501.726	6.73	1.79	9.42495	99.13	77.1002	32.4296	63411	1259646	100	1095	84.6987	7.22002	40.61	597	99129	112.3	2130.22	176	0.123505	0.43	0.413107	0.139457	99.9561
35	2016	99.96	369	673.262	6.79	1.76	9.52879	97.92	91.1441	25.2791	68912	589827	91.73	1098	78.5302	7.41286	41.03	611.85	200812	151.134	2172.91	153	0.08311	0.4	0.440738	0.130307	99.9573
35	2017	99.97	389	767.355	5.85	1.75	9.69273	98.59	109.056	41.5694	73939	1527993	97.66	1101	87.6576	7.68032	41.39	611.85	165700	136.84	2115.38	190	0.288991	0.37	0.463025	0.116407	99.9881
35	2018	99.97	370	916.987	5.74	1.79	9.76873	98.6	129.626	42.1473	77346	1660561	98.88	1102	100	7.93471	41.12	611.85	104656	134.257	1676.93	182	0.642628	0.37	0.505719	0.0912926	99.9881
35	2019	99.97	384	932.377	5.72	1.74	9.9427	99.78	152.792	43.5301	75523	1781808	95.74	1101	99.6386	8.36154	40.96	628.15	43830	121.713	1706.42	210	0.658455	0.24	0.664836	0.090319	99.989
35	2020	100	398.53	1155.31	5.65	1.6914	10.0304	98.77	181.061	43.543	76203	1825127	95.82	1138	100	8.52927	41.05	628.15	51474	170.857	2669.56	251	0.422875	0.155676	0.701267	0.116746	99.9896
35	2021	100	413.609	1330.12	6.77	1.64415	12.086	98.92	213.432	51.1012	80482	2113364	96.34	1098	100	10.7994	43.37	801.48	124294	216.96	3021.45	197	0.17196	0.100979	0.658096	0.194918	99.9759
35	2022	100	429.259	1500.23	7.39	1.59823	8.8593	99.17	183.842	43.8223	85001.2	2447120	96.25	1079	100	8.30044	43.55	904.81	396387	234.112	3852.78	122	0.0696536	0.0654998	0.617583	0.299924	99.9443
36	2010	100	100	294.986	3.54	1.2	7.65599	96.48	66.4795	20.5911	43682	449876	96	1021	83.6009	10.1994	40.11	230	142536	45.7941	2511.64	55	0.0525124	0.43	0.480156	0.130389	95.925
36	2011	99.8708	317.57	369.691	3.44	1.23	8.16641	91.64	73.1046	22.8839	53556	595238	92.77	1041	90.8137	11.9529	40.43	230	134972	58.9298	2602.82	52	0.0479908	0.52	0.422434	0.150571	95.3232
36	2012	99.59	419.93	424.053	3.39	1.32	9.62786	96.13	77.1207	34.3466	62034	734913	96.38	1045	88.8212	11.9913	39.68	235	302667	76.1346	2617.55	80	0.0748286	0.46	0.386591	0.175256	95.1514
36	2013	99.31	429.6	465.576	4.13	1.39	10.4723	92.74	82.5413	37.1526	73968	784716	92.42	1110	76.7066	12.6779	40.52	293.1	347190	89.5087	2701.11	67	0.0623947	0.48	0.382281	0.128249	97.475
36	2014	99.6	446	505.696	4.1	1.47	10.6397	96.89	96.3107	39.3941	69663	343487	91.94	1092	98.0862	12.8829	40.25	295.43	554846	102.233	2762.68	90	0.0179785	0.53	0.399011	0.119299	97.6403
36	2015	99.62	453	565.022	3.35	1.47	11.3693	90.21	101.061	42.2328	81467	357158	92	1095	100	14.5195	40.27	302.02	790308	134.947	2559.81	118	0.00955574	0.46	0.409251	0.128199	97.1021
36	2016	99.67	495	804.964	4	1.49	12.3257	98.09	107.29	44.3305	89208	426911	92.72	1098	100	14.4073	40.06	362.19	425658	186.473	2680.99	167	0.0272414	0.42	0.410905	0.131401	98.3592
36	2017	99.76	477	958.768	4.24	1.23	9.29175	99	114.155	45.1577	123996	1010585	94.01	1101	100	13.9025	39.35	307	74598	171.738	2654.87	233	0.263592	0.44	0.388422	0.135161	99.5136
36	2018	99.86	502	1090.93	4.27	1.21	9.36559	98.03	122.694	46.0011	134420	1010585	95.03	1102	100	13.9103	39.23	313	13170	165.81	2071.03	304	0.243991	0.4	0.3953	0.144443	99.8592
36	2019	99.78	485	1296.47	4.23	1.45	9.30872	99.93	130.519	47.4451	106571	1063625	98.95	1101	100	13.7955	38.98	313	21400	156.012	2187.3	367	0.16385	0.33	0.975045	0.0665997	99.8528
36	2020	99.93	468.575	1463.86	4.28	1.7376	9.67385	99.94	138.732	49.3777	93753	1229048	99.07	1138	100	14.9107	39.8	321	196335	214.462	3350.87	421	0.103077	0.27225	0.917654	0.154374	99.7473
36	2021	99.93	452.707	1672.34	5.1	2.08225	4.60085	99.45	149.243	51.8581	77860	1299805	99.32	1098	100	15.0275	39.52	504.15	19096	266.682	3713.89	385	0.0958689	0.224606	0.929132	0.292921	99.8874
36	2022	99.94	437.377	1917.26	5.17	2.49526	4.60303	100	156.282	53.0149	64661.2	1374635	99.41	1079	100	14.9997	39.64	511.35	210494	281.795	4637.5	256	0.089165	0.1853	0.940754	0.499689	99.95
37	2010	96.2005	327.08	314.73	7.23	1.04	6.88559	86.7	44.1943	34.9296	18815	176929	99.38	1021	100	4.86271	37.1	289	58732	50.8249	2787.56	34	0.0235632	0.32	1.40074	0.148399	94.1279
37	2011	96.42	369.09	398.575	7.26	1.11	7.70177	81.27	44.8388	35.3574	25034	226591	99.5	1041	100	4.96404	37.46	294	78322	64.1295	2832.48	155	0.0235724	0.33	0.851703	0.151535	93.6812
37	2012	96.64	380.13	505.825	7.41	1.11	7.96774	83.4	55.8953	36.6981	29669	274551	99.76	1045	96.115	5.19035	37.48	315	76179	81.2383	2793.02	472	0.019465	0.33	0.728546	0.238509	93.4729
37	2013	96.75	437	607.54	7.64	1.14	3.76747	84.73	59.0906	36.7064	27651	365762	99.32	1110	88.054	5.40481	37.52	347.8	161689	91.5929	2764	182	0.0247678	0.33	0.836011	0.292117	94.4444
37	2014	96.7	438	658.379	7.57	1.2	4.44426	88.11	63.5607	40.1513	32728	409325	99.33	1092	96.3366	5.71216	37.68	359.48	150453	105.679	2855.82	167	0.447937	0.31	0.856272	0.28066	94.4515
37	2015	97.5	444	729.927	6.8	1.15	5.68823	92.54	63.2221	41.1873	34373	459921	98.83	1095	100	6.84906	38.69	426.5	129233	153.308	2908.11	132	0.460283	0.31	0.921458	0.27322	94.3045
37	2016	99.83	485	930.121	6.54	1.2	5.87142	93.21	70.9264	43.7638	37172	421865	98.62	1098	100	7.28911	37.73	430.89	154518	204.012	2933.16	94	0.439682	0.32	0.954955	0.249333	94.4313
37	2017	97.59	512	1072.1	6.54	1.31	4.46169	84.8	58.3977	35.138	41208	480333	100	1101	100	5.6739	38.72	446.93	115319	181.032	2798.54	119	0.396875	0.3	0.952195	0.224844	99.3061
37	2018	97.83	524	1252.41	6.98	1.3	4.76771	87.44	66.4519	36.6481	46313	523865	99.93	1102	100	6.29663	39.39	492.14	65443.8	169.129	2112.49	142	0.374301	0.31	0.948132	0.254089	99.3093
37	2019	98.15	521	1367.11	7.14	1.31	4.8285	92.62	74.319	36.9524	46814	535633	99.95	1101	100	6.35109	39.44	503.82	134464	160.01	2243.35	133	0.367804	0.32	1.92512	0.207168	99.3354
37	2020	98.471	518.017	1544.82	7.28	1.32008	4.87498	96.83	82.9418	37.7304	48084	520261	100	1138	100	6.44423	40.47	528.76	28218	212.494	3320.12	180	0.326132	0.330323	2.064	0.243745	99.8621
37	2021	98.7931	515.052	1761.05	7.28	1.33023	5.23956	97.43	94.8676	20.077	55888	555699	100	1098	100	6.69435	41.1	531.16	114332	255.27	3554.96	201	0.28229	0.340978	1.69868	0.21808	99.8591
37	2022	99.1162	512.103	1951.68	7.4	1.34046	5.41503	97.67	103.386	10.179	64958.6	593552	100	1079	100	6.70162	41.39	539.43	69070	260.583	4288.42	165	0.244342	0.351977	1.39801	0.200512	99.856
38	2010	99.6	212.54	178.459	3.43	1.01	3.8916	93.99	71.8735	29.6617	31143	121655	86.01	1021	100	7.37724	36.3	89	47520	6.80316	373.129	13	0.0776718	0.11	1.08497	0.0439214	95.629
38	2011	99.8	250.28	201.003	2.5	1.11	4.10412	94.01	76.0831	36.4412	33122	145627	86.37	1041	100	7.65589	37.72	90	29953	8.67795	383.288	7	0.0752184	0.12	1.12667	0.0506273	96.0032
38	2012	99.85	280.22	208.735	2.54	1.12	4.19843	94.02	94.9359	30.8063	43738	182449	86.85	1045	100	8.30393	39	91.5	61971	11.1134	382.083	15	0.0743692	0.13	1.03152	0.0470976	96.5582
38	2013	99.86	266.81	213.631	2.54	1.48	4.59697	95	97.4166	33.758	46080	216626	87.9	1110	100	8.31163	39.75	91.5	63215	14.4913	437.304	18	0.0838512	0.18	1.14399	0.190502	96.8923
38	2014	99.74	268	233.563	2.54	1.78	4.88486	99.57	105.037	42.6772	50118	281407	81.24	1092	100	8.41068	41.47	91.5	18580	15.9514	431.061	23	0.0793105	0.25	1.09165	0.141724	97.2032
38	2015	99.83	252	251.732	2.65	1.92	5.19743	95.47	117.508	45.2669	55939	249721	89.65	1095	100	7.49719	40.78	97.6	33020	140.313	2661.6	25	0.0759465	0.25	1.33521	0.146852	97.5672
38	2016	99.83	249	372.659	3.12	1.73	6.4616	98.81	119.261	47.3493	52551	286122	84.94	1098	100	8.79315	40.43	127.72	109241	127.883	1838.62	44	0.081955	0.26	1.93389	0.10207	97.5356
38	2017	99.69	296	472.946	3.5	2.22	4.63719	99.02	86.5529	39.8833	46935	496474	85.03	1101	100	6.23252	40.76	156.82	41061	122.698	1896.77	56	0.0705568	0.29	1.18763	0.232096	99.1716
38	2018	99.68	268	554.967	3.5	0.54	8.95773	99.38	90.4068	38.9961	65234	544680	89.99	1102	100	7.78276	40.76	163.7	142290	136.126	1700.26	58	0.0667863	0.24	1.20434	0.312571	99.3108
38	2019	99.9	270	629.592	3.62	2.88	8.62202	99.33	92.6046	37.9312	71250	603635	93.98	1101	100	7.74858	40.76	168.26	10734.1	106.749	1496.63	79	0.0656367	0.36	1.13129	0.390686	99.3794
38	2020	99.96	272.015	762.954	10.84	15.36	8.79592	99.52	94.2192	39.1313	60726	591809	99.37	1138	100	7.66277	40.77	464.56	51444	141.849	2216.32	92	0.0380632	0.54	1.98804	0.280631	99.5059
38	2021	99.97	274.045	867.397	4.04	81.92	14.3915	99.15	96.3287	40.2328	64871	601296	95.11	1098	100	8.52704	39.24	656.41	56444	170.506	2374.51	93	0.0212811	0.81	0.962248	0.802006	99.5483
38	2022	99.97	276.09	985.804	5.62	436.907	14.2549	98.27	98.0653	41.1889	69299	610935	96.02	1079	100	9.22244	41.29	680.85	29874	174.16	2866.15	65	0.0118983	1.215	0.465745	1.57828	99.5876
39	2010	96.1703	329.5	201.646	9.1	1.11	8.57266	77.14	58.7045	26.5618	47601	184757	95.14	1021	92.9559	4.77537	32.35	364	28145	44.5194	2441.72	21	0.0862263	0.17	0.714779	0.239572	99.9154
39	2011	96.2501	429.8	245.541	7.28	1.09	8.66548	90	67.5271	27.606	50923	271719	95.14	1041	90.9678	5.03459	32.84	364	79567	69.3145	3061.49	13	0.104764	0.18	0.611864	0.354798	99.9521
39	2012	96.33	399.72	286.097	7.28	1.1	8.94291	90.79	66.2262	29.0816	62719	314069	88.42	1045	100	7.14671	36.22	364	234994	108.348	3725.06	20	0.0992546	0.2	0.540413	0.42447	99.9537
39	2013	96.41	422.44	344.849	8.17	1.23	10.2808	92.11	67.5283	30.5159	83866	335598	93.68	1110	100	7.23646	38.96	424.6	328479	124.408	3754.28	30	0.121102	0.25	0.619819	0.241592	99.9495
39	2014	96.49	421	345.645	7.08	1.22	15.3321	92.2	69.6569	63.1215	79657	405025	93.89	1092	100	12.2255	38.96	446.32	261545	125.606	3394.32	71	0.125838	0.31	0.687212	0.161583	99.9906
39	2015	96.81	377	370.673	10.66	1.28	17.8118	92.55	79.2435	36.0692	83683	409384	97.73	1095	100	11.9646	37.67	678.1	163230	120.065	2277.51	116	0.130822	0.32	0.665735	0.207967	99.9036
39	2016	95.96	395	526.969	9.46	1.27	19.6091	77.71	93.2315	35.6373	85464	450187	86.66	1098	100	13.3264	33.65	741.75	142086	196.295	2822.19	82	0.136515	0.31	0.74894	0.204151	99.8738
39	2017	97.39	326	714.836	6.59	1.42	12.2152	79.03	67.3591	25.2627	106175	524548	86.42	1101	100	9.36787	35.8	771.97	111920	49.5236	765.578	162	0.104872	0.32	0.628334	0.214198	99.8885
39	2018	98.43	474	894.283	7.51	1.63	17.0292	79.54	80.9543	26.5306	115426	639406	83.62	1102	51.9488	10.1414	36.24	844.4	105718	167.537	2092.6	165	0.0994106	0.3	0.647588	0.272534	99.9517
39	2019	98.7	439	989.535	7.53	2.2	16.8643	92.95	96.7422	29.7994	136460	766658	89.41	1101	54.4688	9.7806	37.55	910.74	64931.6	158.107	2216.67	214	0.0866168	0.37	0.643201	0.329186	99.8606
39	2020	98.9707	406.584	1155.68	1.01	2.96932	16.8768	88.33	115.613	31.0933	137902	826511	87.22	1138	82.7958	10.4965	37.88	1172.16	20	214.164	3346.21	295	0.0821	0.456333	0.652234	0.411057	94.5192
39	2021	99.2422	376.562	1378.75	1.01	4.00768	16.8358	89.24	138.326	32.4164	139359	911612	87.34	1098	85.9301	10.4193	38.12	1189.74	50312	262.418	3654.51	351	0.0605294	0.562811	0.475169	0.605682	96.6358
39	2022	99.5145	348.757	1559.89	1.03	5.40914	16.7396	93.51	165.375	33.77	140832	1005476	88.3	1079	88.4043	10.6396	38.81	1414.61	21405	273.235	4496.63	216	0.0451041	0.694134	0.346172	0.850952	97.9528
40	2010	98.1705	80.2	94.608	13.59	0.7	3.34489	77.82	37.4482	17.6152	12280	108157	94.94	1021	100	2.6541	39.77	178	31988	20.4463	1121.41	3	0.0602152	0.06	1.00279	0.30372	95.6282
40	2011	98.3101	103.4	123.288	4.92	0.68	3.31714	61.4	44.7274	18.0099	15632	141135	75.98	1041	100	2.66814	39.64	66	49686	22.6372	999.84	6	0.0558847	0.07	0.914842	0.351339	97.0109
40	2012	98.45	123.92	135.537	3.4	0.69	3.23596	90.54	39.5606	19.1126	18568	198269	67.95	1045	100	2.67107	26.7	70	54786	25.1623	865.095	20	0.0503012	0.08	0.959607	0.356074	97.6947
40	2013	98.59	183.22	161.418	3.08	0.7	3.23686	92.99	50.8005	20.3996	19701	210506	90.45	1110	100	2.67181	21.15	80	53706	26.5935	802.514	10	0.0715248	0.09	0.97251	0.211603	98.0657
40	2014	98.87	153	173.608	3.27	0.71	3.28617	48.48	61.414	21.2635	22061	245118	92.12	1092	100	2.8907	21.85	84.91	34901	33.845	914.609	15	0.0781987	0.09	1.01619	0.199435	98.3643
40	2015	99	166	195.782	3.42	0.73	3.31164	63.78	66.1792	23.0367	22995	271961	100	1095	100	2.9131	21.96	88.83	6525	46.2496	877.31	22	0.0858428	0.1	1.02266	0.182437	98.6013
40	2016	99.1	183	263.639	3.56	0.73	3.47289	50.1	67.0771	25.9796	25347	310358	99.75	1098	100	2.98474	23.12	92.61	13840	61.5681	885.186	77	0.0834019	0.1	1.01323	0.174606	97.5794
40	2017	99.18	138	311.105	3.9	0.72	3.6925	61.91	68.9742	25.4087	27384	313492	99.01	1101	100	5.66782	31.81	106.61	79372	72.7526	1124.67	94	0.0541272	0.1	1.08684	0.141536	98.8135
40	2018	98.95	176	337.653	4.01	0.76	3.9081	98.67	71.2982	25.8756	30202	373916	77.9	1102	100	5.79327	34	110.81	34822.8	420.27	5249.34	68	0.0235163	0.1	1.07297	0.162367	99.43
40	2019	99.46	181	395.907	9.06	0.88	4.49678	97.02	73.5264	27.829	29006	413367	100	1101	100	6.1929	36.21	237.56	4680	640.507	8979.92	71	0.0198089	0.17	1.96464	0.304089	99.5529
40	2020	99.9727	186.142	473.713	9.44	1.01895	5.09248	97.69	75.296	28.6996	27947	333721	97.82	1138	100	6.20123	39.29	247.66	6614.56	282.11	4407.83	70	0.0516783	0.289	2.54248	0.625474	99.5343
40	2021	100	100	565.515	9.67	1.17983	5.1894	98.6	77.4068	30.4182	32082	330218	96.3	1098	100	6.5927	44.61	253.46	13415	112.4	1565.31	30	0.0169079	0.4913	2.29977	0.786956	99.5238
40	2022	100	100	634.276	9.67	1.36612	5.7441	99.88	79.5197	32.2165	36828.8	326752	94.67	1079	100	6.71979	44.86	266.67	48070	38.0547	626.267	23	0.00553186	0.83521	2.08023	0.945833	99.5198
41	2010	99.6	486.02	959	6.01	4.8	8.53292	98.64	79.8839	51.2291	59882	1552679	100	733	37.4196	9.03816	46.59	1473	780811	111.292	6127.03	212	0.271728	3.12	1.27208	0.0147764	98.4634
41	2011	99.7	660.88	1114	5.87	4.94	9.70112	98.6	86.3513	54.5548	54771	1945561	100	752	36.8387	10.6705	46.59	1760	1216588	142.028	6131.63	223	0.389878	3.08	1.25465	0.0129311	98.682
41	2012	99.72	718	1230	5.55	5.47	10.2208	99	102.733	60.5013	60982	2228864	100	637	46.0205	12.0228	46.59	1720	1209732	163.769	6179.9	293	0.431682	2.97	1.282	0.0549126	98.7103
41	2013	99.74	726.22	1331	4.59	5.37	12.5073	99	104.701	61.1073	77862	2706585	100	642	44.9244	12.672	46.59	1470	3326246	197.498	8082.88	402	0.473613	3.66	1.33302	0.0295881	98.5678
41	2014	99.76	743	1508	5.53	5.35	13.7402	99.8	109.266	61.4038	66884	2774660	100	604	51.1547	14.2702	46.59	1826	1837657	194.103	5804.61	509	0.592363	3.92	1.54497	0.0219653	98.5578
41	2015	99.78	741	1289	5.72	5.34	14.5223	98.42	113.488	64.3751	72571	3682918	100	601	50.6634	13.7857	46.59	1946	973200	239.794	5503.74	538	0.492098	4.07	1.71956	0.0294366	98.6802
41	2016	99.8	691	1323	5.72	5.29	17.0627	99.9	115.539	67.3593	77896	1322695	100	609	47.9751	13.8686	46.59	1946	2863769	207.798	4152.14	691	0.02608	3.91	1.82495	0.030151	99.9416
41	2017	100	743	1388	3.9	5.33	18.9866	100	119.023	68.4989	88340	1548757	100	610	46.6302	15.3202	46.59	1325.6	1577685	248.851	4387.06	950	0.0390063	3.9	1.72317	0.0268287	99.9542
41	2018	100	737	1970	4.21	5.71	21.0302	100	119.123	70.6978	100219	1723041	100	610	40.0927	15.3097	46.59	1430.84	2100426	217.482	3286.52	1072	0.0477202	4.21	1.79271	0.0165392	98.6059
41	2019	100	835	2218	4.44	7.35	20.8415	94.01	119.488	72.8509	102378	1929335	100	613	66.5791	15.325	46.59	3263.78	1877504	144.262	2087.1	1379	0.124118	4.11	1.7379	0.0258833	98.8948
41	2020	100	946.032	2367	4.8	9.46103	22.0076	99.65	120.462	76.4169	84549	1908185	100	615	47.3667	15.4342	46.59	3566.77	1283157	169.977	2353.48	1783	0.0994304	4.01237	1.92209	0.0351768	98.9261
41	2021	100	1071.83	2756	5.22	12.1784	21.9056	100	121.142	76.5737	101069	2015476	99.86	617	47.1471	15.9884	46.59	3798.74	1152067	150.235	1981.55	1619	0.035	3.91707	1.57423	0.0307918	98.7804
41	2022	100	1214.35	3208.93	13.48	15.6762	17	99.75	92.5732	56.6348	120817	1876129	96.58	621	45.3048	12.4295	45.08	4853.84	1738173	119.983	1464.84	1038	0.0138916	3.82403	1.28933	0.0376193	98.6163
42	2010	84.1115	231.3	246	4.52	3.02	11.3303	86.79	57.3924	40.4659	35654	808652	100	733	100	5.61866	37.46	488	672705	40.9354	2253.65	20	0.086101	0.47	0.910773	0.00988414	99.0402
42	2011	87.7176	297.7	310	5.31	3.19	12.1093	96.24	57.8679	38.9534	38700	1064627	100	752	95.6514	8.95582	38.5	574	718778	52.5801	2269.99	44	0.104348	0.48	0.832311	0.0168804	98.0093
42	2012	91.4782	325.45	420	5.31	3.23	12.8025	98	60.0833	40.8125	42796	1157108	100	637	100	10.538	41.7	574	520111	61.0228	2302.72	100	0.0898058	0.48	0.831817	0.0210855	98.2287
42	2013	95.4	337.59	499	5.6	3.27	12.9616	98.6	70.2205	41.2648	43742	1413442	100	642	96.9421	6.7687	43.34	604	456096	72.9533	2985.71	60	0.0984586	0.51	0.968844	0.0273225	98.3691
42	2014	99.49	342	518	5.09	2.94	12.872	98.6	71.6558	42.7588	45064	1354103	100	604	93.8839	7.02284	38.7	638	67980	72.5308	2169.02	75	0.131915	0.4	1.08226	0.0336102	98.4314
42	2015	99.49	309	546	5.09	2.91	13.1078	98.6	74.8186	43.5598	48172	1701949	100	601	88.8033	8.63806	40.02	637.68	27000	88.4729	2030.62	92	0.0650103	0.42	1.18674	0.0461861	98.5971
42	2016	99.49	298	530	5.09	2.97	13.5907	98.9	85.0863	44.9376	45710	1608843	100	609	92.6032	8.94942	40.96	637.68	296900	79.3877	1586.3	133	0.0931209	0.42	1.52994	0.0835301	98.6833
42	2017	99.57	304	670	4.59	3.01	14.4911	97.74	93.5291	45.0747	49181	1875369	100	610	89.2919	8.99153	41.78	605.21	284811	97.8396	1724.84	102	0.205567	0.41	1.55682	0.078733	99.2327
42	2018	99.57	417	780	4.75	3.27	15.1684	97	96.7712	47.2342	35306	1943080	100	610	100	11.2944	42.87	635.21	34100	149.82	2264.03	105	0.27963	0.29	0.915102	0.0346788	99.3046
42	2019	99.5	341	859	4.75	3.38	15.6648	97.34	100.225	49.5461	47974	2143766	100	613	58.7042	12.9157	43.74	635.21	350039	175.726	2542.29	186	0.191159	0.39	1.44528	0.0390674	99.3649
42	2020	99.5	278.851	963.182	9.06	3.4937	13.6354	99.54	100.515	48.1237	50557	2326594	99.95	615	99.1143	11.7638	42.6	1372.8	91534	111.984	1550.52	153	0.189451	0.524483	1.61188	0.0302871	99.8012
42	2021	99.6	228.03	1080	10.77	3.61123	14.0389	99	91.6755	44.55	61117	2307460	100	617	98.8425	11.9296	43.17	1612	241402	53.5334	706.087	159	0.0675322	0.705339	1.25415	0.106605	99.6625
42	2022	100	186.47	1210.99	10.13	3.7327	14.5926	98.9	82.1054	42.7983	73882.7	2462537	100	621	98.2058	11.8826	43.76	1515.87	22219	23.1237	282.311	98	0.0266827	0.948559	0.975814	0.288774	99.4292
43	2010	100	102.76	196	6.4	1.32	8.39844	91.66	63.7876	42.1441	42478	401921	100	733	100	7.60995	39.74	330	97045	17.0619	939.32	33	0.171296	0.1	0.741545	0.048132	99.8183
43	2011	100	116.3	227	6.39	1.36	8.4748	92.37	60.1756	40.0835	48270	466881	100	752	100	8.0081	40.76	335.66	46224	26.0435	1124.35	17	0.158276	0.11	0.754284	0.0654118	99.8795
43	2012	100	135.95	270	6.63	1.38	8.57517	93.02	70.9232	39.329	55596	574808	100	637	100	7.94841	40.85	351	103063	35.9187	1355.4	44	0.185015	0.11	0.797468	0.0772747	99.9144
43	2013	100	158.7	287	6.55	1.14	8.6483	93.16	74.2395	39.7737	55328	558634	100	642	100	7.94059	41.23	352	99984.1	41.3945	1694.12	28	0.182089	0.17	0.847871	0.0733012	99.9289
43	2014	100	152	305	7.64	1.2	11.799	67.2	75.6493	41.6918	165133	555585	97.15	604	100	9.14566	47.8	419	121518	49.1533	1469.92	26	0.158985	0.24	0.997185	0.109499	99.9335
43	2015	100	150	317	7.61	1.71	12.0042	97.95	76.3832	28.5509	52594	631242	100	601	100	9.24796	41.5	420.02	110983	73.0997	1677.78	38	0.107382	0.24	1.18336	0.104125	99.9343
43	2016	100	147	372	7.66	1.68	11.9891	98.11	87.613	39.5984	54350	587189	100	609	100	9.39321	41.6	428.52	130523	91.3279	1824.88	40	0.0892252	0.23	1.34497	0.112943	99.9371
43	2017	100	142	470	0.5	1.78	15.2259	98.15	101.063	40.4031	57321	661719	100	610	100	8.83466	37.44	216.17	108199	63.1934	1114.05	62	0.150924	0.28	1.3429	0.0980504	99.947
43	2018	100	159	482	0.63	1.81	15.3665	98.64	116.381	42.164	68071	789668	100	610	100	8.98561	37.89	218.93	3351	162.147	2450.32	56	0.0867372	0.2	1.28532	0.0618507	99.9586
43	2019	100	165	490	0.63	1.67	15.4303	99.58	134.214	43.8393	64039	789051	100	613	100	9.02291	37.89	235.78	1739.53	194.217	2809.81	66	0.107455	0.28	1.36811	0.0119703	99.9529
43	2020	100	171.226	533.104	0.93	1.54083	15.533	100	155.167	43.7536	67952	945222	100	615	100	9.08298	41.57	254.2	177844	78.8337	1091.52	106	0.138347	0.392	1.39133	0.0101402	99.9259
43	2021	100	177.688	580	0.68	1.42165	13.5135	94.28	179.12	45.7739	82876	786192	98.33	617	100	10.4917	43.57	214.88	8700	24.0038	316.602	78	0.118727	0.5488	1.05451	0.272679	99.8052
43	2022	100	184.393	631.021	0.68	1.31169	14.6864	94.28	206.35	46.15	101078	412742	100	621	100	10.8246	44.7	541.43	77900	6.60412	80.628	35	0.112719	0.76832	0.799234	1.61336	99.4926
44	2010	97.18	195.07	300	4.28	1.4	6.50395	83	64.9707	50.1309	31057	417057	95	733	100	11.8829	48.01	254	61265	44.2537	2436.33	28	0.27313	0.24	1.05229	0.00534815	98.8972
44	2011	97.51	229.67	371	4.79	1.53	7.01652	84	93.0475	50.3192	36875	556611	96	752	100	10.176	44.91	284.3	132791	51.4969	2223.22	32	0.418134	0.24	0.977782	0.0187312	98.7098
44	2012	98.6	261.72	450	6.38	1.57	7.59232	84.5	91.9666	53.3916	41332	617539	96.3	637	100	10.1549	45.01	378	122982	54.1454	2043.2	72	0.289753	0.24	0.931082	0.0301113	97.0344
44	2013	98.7	287.7	500	6.46	1.56	7.67246	89	87.9767	49.6022	48746	713116	97.2	642	100	9.17518	45.33	383	192319	71.103	2909.98	82	0.238835	0.26	0.950907	0.0268783	98.8151
44	2014	99.0992	299	550	7.7	1.69	8.89556	92	102.448	55.3742	46149	750189	97.5	604	100	12.4916	45.86	457	283939	66.4529	1987.26	85	0.11679	0.28	1.07197	0.019387	98.7793
44	2015	99.5	298	550	7.87	1.65	10.0181	93.01	113.466	54.1739	44867	678495	98.48	601	100	12.5786	46.23	466.93	280957	87.2692	2003	91	0.112159	0.28	1.28796	0.0144528	98.631
44	2016	99.57	306	551	8.31	1.67	10.2921	93.7	122.266	54.5072	46601	671598	98.54	609	100	12.4834	46.73	492.63	184037	83.6587	1671.64	94	0.0696487	0.29	1.43317	0.0110624	98.5891
44	2017	99.7249	326	666	8.66	1.64	10.6988	98	132.284	59.6043	48705	847604	99.29	610	100	12.4578	47.18	513.33	192561	188.259	3318.86	99	0.106458	0.27	1.61451	0.00800413	99.6118
44	2018	99.88	341	899	9.35	1.69	10.7356	99.21	142.525	59.9873	53021	1001193	100	610	100	10.8885	47.31	554.69	59210.1	96.9196	1464.62	143	0.237965	0.32	1.6397	0.0187922	99.6782
44	2019	99.92	392	987	9.76	3.15	11.1205	100	153.801	82.2673	55193	1743503	100	613	100	10.8537	47.35	578.8	129045	51.7264	748.344	247	0.107383	0.44	0.963215	0.0357674	99.712
44	2020	99.96	450.628	1074.61	7.39	5.8713	9.49505	99.51	78.011	39.9816	56791	2010665	100	615	100	8.58553	46.59	690.18	306405	59.0198	817.181	394	0.112839	0.605	0.99572	0.0317595	99.8089
44	2021	100	518.024	1170	7.47	10.9436	9.73403	99.59	86.3643	41.038	74913	2081899	100	617	100	8.94508	46.7	694.36	384983	50.5158	666.287	279	0.0784048	0.831875	0.725438	0.038621	99.7009
44	2022	100	595.5	1273.86	7.24	20.3977	9.85362	99.6	91.4431	40.1729	98817.8	1328540	100	621	100	8.44149	46.06	671.39	381139	39.0682	476.974	134	0.0640297	1.14383	0.528523	0.0498223	99.5399
45	2010	97.1007	167.38	180	9.24	0.76	10.8774	99.79	81.3512	62.4763	37479	315127	100	733	100	13.0804	44.77	327	2669	30.5524	1682.02	33	0.398447	0.12	1.39213	0.137631	99.2661
45	2011	97.3868	157.63	251	9.24	0.77	14.129	98.98	83.7079	59.9365	37747	424569	96.01	752	100	12.8738	45.2	327	131889	39.3575	1699.14	32	0.400684	0.12	1.21672	0.129553	99.2692
45	2012	97.6737	171.82	320	6.8	0.82	14.62	99.19	86.6696	62.2108	42239	464530	96.5	637	100	15.3662	32.78	347	130502	45.8096	1728.64	29	0.496774	0.13	1.29548	0.117953	99.6001
45	2013	97.9615	224.1	349	6.81	0.8	14.9112	99.31	89.3316	64.2079	58131	621703	99.08	642	100	15.1557	45.12	354	112995	56.5574	2314.68	51	0.522119	0.14	1.41295	0.181488	99.403
45	2014	98.2502	225	390	6.98	0.83	15.3595	97.91	92.1301	64.0964	47219	625200	99.81	604	100	15.0641	45.8	363	94222	68.4365	2046.58	62	0.451969	0.17	1.70783	0.20929	99.2437
45	2015	98.5397	229	436	6.44	0.81	15.2755	99.5	98.1956	63.0708	49001	616937	98	601	100	15.2843	41.96	366.96	173006	97.4674	2237.06	46	0.483031	0.16	1.86293	0.237587	99.103
45	2016	98.83	225	543	6.45	0.83	15.2159	99.53	102.981	68.2023	50783	602948	98.98	609	100	15.4342	45.79	367.4	110717	147.084	2938.98	47	0.15616	0.16	2.07747	0.244641	98.3448
45	2017	99.1212	249	563	7.74	0.84	15.4687	99.59	107.828	67.2241	54209	579235	98.99	610	100	15.2328	41.4	370	120670	143.353	2527.2	83	0.113723	0.16	2.28741	0.275023	99.7119
45	2018	99.4133	268	552	7.85	0.88	15.5172	99.8	113.011	65.5915	65285	855481	99.6	610	100	15.2254	42.11	376	70807.5	273.319	4130.31	77	0.115794	0.16	2.16825	0.253236	99.7583
45	2019	99.7062	258	761	8.11	0.95	18.4177	99.05	118.336	66.0666	68150	897816	95.47	613	100	15.2857	45.65	516.04	41548.9	336.119	4862.75	95	0.0949121	0.18	2.29425	0.0448848	99.8412
45	2020	100	248.373	775.364	7.54	1.02557	20.6221	98.95	123.72	68.4675	61337	1030346	99.86	615	100	21.3634	44.64	372.93	585163	136.188	1885.65	140	0.420878	0.2025	2.48514	0.0102127	99.9006
45	2021	100	239.105	790	11.86	1.10715	22.1562	99.83	130.043	73.627	72713	982309	99.94	617	100	21.7483	46.06	590.66	357303	41.3935	545.966	138	0.344038	0.227813	2.15796	0.142552	99.8939
45	2022	100	230.183	804.912	12.1	1.19522	22.3322	99.71	136.216	75.087	86198.9	1234385	99.95	621	100	24.3219	47.14	607.17	214428	11.3682	138.791	64	0.33201	0.256289	1.87385	0.42107	99.8869
46	2010	98.56	86.52	78	12.49	1.07	7.32426	89.01	47.7849	30.3221	146022	501545	98.11	733	100	4.29665	42.84	457	117849	16.4111	903.491	7	0.102586	0.06	0.55106	0.140676	99.5295
46	2011	98.6	132.07	134	12.27	1.6	9.43156	91.21	43.0122	28.8058	166648	661862	98.15	752	100	4.80601	41.25	510.31	118697	24.4391	1055.08	11	0.108712	0.07	0.515827	0.0843413	99.6052
46	2012	98.6	131.2	200	12.27	1.62	9.61329	92.64	42.4177	20.9555	193989	797464	98.6	637	100	6.28963	42.76	510	197818	32.8837	1240.88	21	0.112565	0.08	0.535867	0.0795935	99.6777
46	2013	98.64	149.6	185	12.27	1.71	9.74225	93.25	33.5762	20.9245	78486	883270	99.06	642	100	6.20095	42.84	510	155744	35.9395	1470.87	29	0.12304	0.1	0.637911	0.084403	99.6711
46	2014	98.64	182	210	12.27	1.7	9.83856	94.8	54.8632	23.86	168691	809143	99.12	604	100	6.3332	42.84	510	65783	39.6859	1186.8	48	0.0688196	0.11	0.69797	0.0490933	99.7108
46	2015	100	156	204	12.54	1.69	10.1077	96.57	56.6247	24.6956	54706	750909	99.12	601	100	6.47448	42.89	521.59	109581	34.7538	797.667	10	0.141915	0.12	1.1726	0.0156157	99.7359
46	2016	100	175	252	9.17	1.71	13.6921	97.54	54.512	25.2461	124078	650068	98.98	609	100	9.04172	42.96	455.87	126262	49.2362	983.82	23	0.0587063	0.12	1.26772	0.020481	99.7204
46	2017	100	190	303	9.17	1.79	13.6826	98.62	52.7402	23.7864	127482	734410	55.78	610	100	9.00015	40.95	456.23	118274	47.1768	831.692	38	0.0967445	0.11	1.58177	0.0615955	99.778
46	2018	100	217	371	9.24	1.78	14.7346	98.87	51.0606	26.1933	76552	892578	98.59	610	100	9.84668	41.37	459.42	126603	40.9012	618.086	38	0.048569	0.08	1.66648	0.0489167	99.8185
46	2019	100	176	410	9.24	1.69	14.7038	99.5	49.5255	29.1472	45968.9	961630	97.61	613	100	9.88482	41.45	616	82338.4	27.3333	395.44	36	0.0908642	0.0581818	1.53778	0.0263137	99.6564
46	2020	100	142.747	438.976	9.95	1.60455	15.9199	93.1	48.3127	29.4451	27604	1030034	97.98	615	100	10.3223	43.32	651.3	28480	30.4505	421.613	50	0.0526834	0.042314	1.42658	0.0100192	99.6509
46	2021	100	115.776	470	2.65	1.52342	17.5834	84.79	46.903	32.044	16576	1158839	96.04	617	100	10.419	43.7	296.16	10784	25.4472	335.64	63	0.131766	0.0307738	1.10695	0.0374406	99.6642
46	2022	100	93.9014	503.217	2.76	1.4464	20.3806	83.12	45.435	29.9275	9953.76	1349632	97.57	621	100	10.4516	43.98	320.36	48456	19.2155	234.597	36	0.388422	0.022381	0.858931	0.110281	99.678
47	2010	98.6813	190.9	306	12.11	1.15	10.3476	96.99	51.6962	59.3742	25912	120108	96.5	733	100	7.24117	40.09	474	122303	44.9594	2475.18	15	0.0967214	0.36	1.50219	0.170809	98.8163
47	2011	98.94	211.67	414	11.53	1.32	10.8422	98	52.5559	63.9528	27589	147255	96.99	752	100	9.49182	41.4	495.8	119299	53.825	2323.73	27	0.0838877	0.36	1.29261	0.177363	98.5306
47	2012	99.1993	232.89	460	11.57	1.34	12.7841	98	52.9817	33.0325	30838	184765	97.01	637	100	10.0577	37.6	579	224482	58.2231	2197.07	28	0.0809167	0.27	1.26649	0.204178	99.0262
47	2013	99.4593	282.02	527	13.4	1.34	16.6236	98	57.6723	34.8766	34142	209376	100	642	100	9.95769	36.42	710	280406	74.7437	3058.98	37	0.0986731	0.33	1.30511	0.224386	99.1027
47	2014	99.72	296	510	10.74	1.27	13.8842	98.2	65.1578	32.6851	32242	206586	100	604	100	13.3288	36.02	751	205631	75.6356	2261.87	41	0.0421101	0.28	1.30511	0.255658	99.2214
47	2015	99.72	302	588	11.09	1.24	15.7604	98.49	70.6232	34.8216	31940	263442	100	601	100	14.3442	36.92	793.91	258746	91.8737	2108.68	46	0.0630771	0.37	1.88914	0.268597	99.582
47	2016	99.72	308	490	12.22	1.24	17.6361	98.6	74.901	35.6948	32190	261559	100	609	100	14.4404	37.65	937.69	287304	82.0299	1639.09	55	0.042583	0.35	2.01628	0.25608	99.6681
47	2017	99.72	331	719	11.39	1.4	19.8361	99.2	80.2193	38.1158	40850	404678	100	610	100	14.4855	35.84	939.34	303866	102.21	1801.88	119	0.209729	0.33	1.88075	0.237544	99.9138
47	2018	99.73	380	768	11.18	1.43	23.0025	99.29	85.2583	39.5884	45026	336451	100	610	100	14.5467	37.21	1037.68	232980	89.6545	1354.83	185	0.0774889	0.33	1.88457	0.195543	99.9009
47	2019	99.73	373	733	10.55	1.43	23.6032	99.41	90.812	39.9647	46973	369655	100	613	100	15.481	37.04	1087.84	127380	263.009	3805.04	207	0.0547794	0.25	2.4019	0.289919	99.9292
47	2020	99.7566	366.129	998.439	10.73	1.43	19.3405	99.41	66.3592	25.865	41868.7	447006	100	615	100	10.631	42.32	1145	405037	143.139	1981.88	218	0.0548173	0.189394	2.60724	0.284297	99.9285
47	2021	99.7833	359.385	1360	11.07	1.43	19.7171	99.41	70.989	29.137	37319	359867	100	617	100	10.5896	42.29	1203.43	259548	58.437	770.764	209	0.0441593	0.14348	2.32274	0.469474	99.9373
47	2022	99.81	352.764	1852.49	13.73	1.43	23.0057	99.11	75.7473	28.3838	33263.7	387584	100	621	100	11.7292	43	1530.11	589908	21.5568	263.182	93	0.038205	0.108697	2.06929	0.718093	99.945
48	2010	93.1676	302.9	398	9.7	1.46	5.03702	97.67	95.5669	54.8004	17691	140591	93.02	733	100	5.99285	41.5	291	25193	50.4032	2774.89	58	0.157598	0.13	2.20577	0.683346	98.9664
48	2011	94.401	327.6	475	8.31	1.61	5.24641	99	95.5596	55.1322	20452	184840	93.02	752	100	5.96592	40.09	291	48544	67.8283	2928.28	58	0.13377	0.14	2.0013	0.692746	99.2528
48	2012	95.6507	387.94	600	9.16	1.61	6.42366	98.86	94.5746	54.564	23646	184926	94	637	100	6.36432	37.2	367	63062	82.4729	3112.15	61	0.120436	0.14	1.80379	0.649161	99.1728
48	2013	96.9169	398.47	612	8.21	1.66	8.80414	98.86	94.8533	53.8796	26278	201452	94	642	100	6.31379	38.26	378	77041	98.0602	4013.24	70	0.112565	0.16	1.99936	0.569632	99.2256
48	2014	98.2	426	724	8.21	1.66	10.389	98.86	93.9509	53.3671	29634	229176	94	604	100	6.55843	39.5	378	121576	131.546	3933.87	61	0.140665	0.17	2.02972	0.45834	98.7527
48	2015	99.5	442	847	8.21	1.69	10.5003	99	100.954	46.2671	30256	271762	95	601	100	6.70271	40.59	377.8	18191	202.228	4641.53	59	0.0862035	0.21	2.19293	0.33597	98.9575
48	2016	99.5	459	1010	5.72	1.7	10.3642	99.02	97.3871	33.8669	32162	275279	98.49	609	100	8.88053	36.66	377.8	29399	297.153	5937.6	81	0.0840419	0.16	2.20382	0.301423	98.6584
48	2017	99.45	523	1130	5.72	1.54	10.3885	99.02	94.6649	18.1739	34987	581016	99	610	100	8.8757	37.04	377.74	51464	440.778	7770.58	139	0.0969393	0.12	2.28556	0.295622	99.7368
48	2018	99.4	475	1370	6.42	1.66	10.5494	98.46	91.825	58.8437	39091	611978	99	610	100	8.89859	37.21	423.76	63532	105.92	1600.63	148	0.0790715	0.18	2.30511	0.248752	99.6662
48	2019	99.3	455	1544	6.48	1.81	13.7732	100	89.0638	62.3555	40469	684558	100	613	100	8.83119	39.64	427.36	79587.1	72.2132	1044.73	235	0.0448028	0.19	2.86405	0.221481	99.5515
48	2020	99.4	435.842	1643.78	8.48	1.97355	14.9293	100	86.2355	67.9729	33499	352082	100	615	100	9.66868	43.37	559.39	76610	80.0977	1109.02	258	0.15577	0.200556	2.91454	0.216663	99.6735
48	2021	99.5001	417.491	1750	9.24	2.15189	15.0051	100	83.5788	68.9257	38241	337588	100	617	100	10.5386	44.59	610.02	207581	66.6451	879.026	217	0.144472	0.211698	2.37382	0.275763	99.5253
48	2022	99.6003	399.912	1863.09	9.95	2.34633	14.8633	100	80.1766	70.2387	43654.3	520087	100	621	100	10.9567	45.38	656.95	46893	50.1051	611.721	90	0.144754	0.223459	1.93342	0.380215	99.3105
49	2010	91.9	183.5	301	4.39	1.02	4.49179	95	62.386	40.8723	14712	99921	90	733	100	2.04172	17.28	132	54500	31.0983	1712.08	18	0.0819873	0.15	1.35154	0.197346	97.0007
49	2011	93.1012	222.3	368	4.73	1.02	4.53974	95.97	62.0094	41.3334	17302	126096	91.03	752	100	2.06011	19.63	142.5	56660	41.5223	1792.6	8	0.0959744	0.15	1.30698	0.173618	97.2034
49	2012	94.3182	263.12	390	8.92	1.04	8.10247	96.32	61.6719	54.8919	18946	147889	93.04	637	100	3.70665	24.63	286	221728	50.0926	1890.26	20	0.105614	0.16	1.31663	0.18312	97.4852
49	2013	95.551	268.5	340	10.79	1.04	9.36805	91.13	65.022	54.7856	20695	161445	94.03	642	100	6.72578	31.13	345	220032	56.9683	2331.5	40	0.106483	0.18	1.4067	0.165333	97.1698
49	2014	96.8	271	365	11.04	1.04	10.1133	96.53	62.4386	67.2571	20009	175693	100	604	100	8.79417	32.11	398	103513	59.0817	1766.83	16	0.04632	0.18	2.18257	0.1292	97.529
49	2015	98.28	271	394	11.74	1.04	10.7765	95	72.415	69.7734	20425	186453	100	601	100	6.84895	34.64	422.78	34902	71.5813	1642.93	29	0.0929375	0.18	2.47743	0.132298	97.3643
49	2016	99	273	400	13.42	1.05	11.7507	94.93	49.9363	20.7992	21405	199312	100	609	100	7.03983	37.33	483.16	67564	148.576	2968.8	37	0.020822	0.18	2.56315	0.142415	96.8265
49	2017	99.1	295	509	14.19	1.05	12.6309	97.16	34.6965	28.9947	24543	207051	100	610	100	7.91357	37.06	518.72	151219	76.8757	1355.26	40	0.094214	0.16	1.94531	0.162605	99.6341
49	2018	99.1	178	640	19.76	1	14.0812	94.84	24.0218	24.2986	29484	199148	100	610	100	7.96583	38.03	722.6	83735.1	85.0674	1285.51	62	0.0444651	0.15	2.04979	0.143736	99.7719
49	2019	99.13	316	693	20.21	1.01	14.2002	90.94	16.6157	32.001	32085	239886	100	613	100	8.96918	38.71	742.94	148624	44.8256	648.507	61	0.0080228	0.16	2.50672	0.240246	99.5615
49	2020	99.16	560.989	807.106	20.79	1.0201	14.5668	97.23	11.5709	32.0576	33455	273228	100	615	100	9.05522	43.41	764.36	17986	50.5119	699.382	93	0.0112426	0.170667	2.53323	0.365751	99.6175
49	2021	99.1901	995.912	940	21.48	1.0303	14.8828	97.5	7.98642	35.82	38688	271489	100	617	100	9.04779	44.15	795.55	72804	42.6979	563.171	104	0.00363229	0.182044	2.13482	0.543862	99.7107
49	2022	99.2201	1768.02	1094.78	21.99	1.0406	16.5431	93.01	5.4558	34.6329	44739.6	303981	100	621	100	9.01076	44.25	824.03	215106	32.6126	398.158	56	0.00141407	0.194181	1.79907	0.738781	99.7821
50	2010	98.01	290.13	552	0.94	1.41	6.01934	89.66	56.7596	37.1498	22280	177631	92.12	733	100	7.08299	42.33	35	74137	64.1683	3532.7	7	0.0252002	0.16	1.47526	0.0497542	98.8159
50	2011	98.09	338.69	558	1.23	1.55	6.00424	96.57	61.1024	36.4877	24262	209619	92.72	752	100	7.17382	39.99	51.58	72136	77.7568	3356.91	23	0.0248001	0.16	1.33608	0.0613966	99.0012
50	2012	98.31	363.85	530	1.09	1.63	6.33045	97.93	64.1982	38.1192	26024	230114	92.89	637	100	7.59654	37.39	59	132816	85.1342	3212.57	40	0.0205788	0.15	1.47321	0.0501356	96.6105
50	2013	98.73	393.61	644	1.69	1.64	6.5419	99.19	66.8094	37.6377	30003	299110	93.01	642	100	7.98187	37.91	91	207716	105.469	4316.46	46	0.0248537	0.15	1.96028	0.0805815	99.0222
50	2014	98.86	397	645	2.06	1.6	7.64135	99.33	76.4383	38.4053	25909	337922	98.28	604	100	8.00109	37.37	111	59008	133.476	3991.56	41	0.0261323	0.18	2.34262	0.0813275	99.0558
50	2015	98.87	396	650	1.69	1.6	6.51727	99.47	74.6437	42.5671	25729	329557	99.03	601	100	9.42555	39.98	91.27	119896	201.714	4629.72	83	0.0202641	0.16	3.312	0.0679505	98.5894
50	2016	99.2	411	796	2	1.6	8.10314	96.95	78.6586	44.1411	26823	350913	96.62	609	100	9.44136	37.66	109.57	243613	281.591	5626.65	66	0.0173046	0.16	3.42942	0.0558088	99.5443
50	2017	99.44	415	937	2.57	1.68	8.54928	99.94	83.3099	46.1696	28904	324956	98.23	610	100	7.96441	38.37	144.63	107532	258.116	4550.38	94	0.0275999	0.14	3.44282	0.0379574	99.8229
50	2018	99.45	446	1006	4.42	1.45	8.64423	99.95	88.1995	50.3246	31350	438960	99.35	610	100	8.87347	39.36	244.57	53718.5	275.388	4161.58	100	0.0283175	0.16	3.42961	0.0138478	99.8666
50	2019	99.46	443	1117	4.76	1.88	9.04913	97.5	93.6186	51.4834	33655	449415	99.35	613	100	9.13739	39.67	265.24	11850.2	225.053	3255.92	98	0.0347915	0.2	3.97556	0.0893879	99.8951
50	2020	99.66	440.02	1250.52	6.54	2.43752	8.8367	99.03	98.9545	55.9726	37637.8	457254	99.03	615	100	10.8342	43.82	419.61	9149.86	283.489	3925.16	171	0.0274278	0.25	3.9551	0.210539	99.8159
50	2021	99.69	437.06	1400	6.69	3.16037	9.04514	98.77	105.239	57.1451	42092	419941	99.35	617	100	10.8758	43.86	450.74	28399	267.875	3533.19	109	0.00571072	0.3125	2.79363	0.491076	99.8851
50	2022	99.71	434.121	1567.35	7.45	4.09758	9.40071	98.48	110.992	55.9785	47073.3	472593	99.43	621	100	10.8134	42.18	516.82	4845	228.715	2792.33	82	0.00124993	0.390625	1.97324	0.926678	99.9283
51	2010	98.1049	228.4	266	11.11	1.31	8.75029	86.71	58.7674	47.0283	25379	97581	94.48	733	100	11.343	36.33	200	10767	51.6642	2844.31	11	0.134905	0.03	0.943295	0.487054	97.5974
51	2011	98.3229	260.1	327	9.07	1.56	10.0282	89.67	58.5036	56.6964	27790	122012	95.02	752	100	11.3393	37.78	204	80177	62.3224	2690.58	16	0.131646	0.03	0.66831	0.0384635	98.0374
51	2012	98.5415	274.25	420	9.82	1.64	10.2159	93.61	55.9946	37.2478	27783	166748	95.02	637	100	11.234	39.11	221	46386	67.9275	2563.27	21	0.145101	0.03	0.815268	0.361172	98.2644
51	2013	98.7605	303.26	465	10.24	1.69	10.4401	93.61	61.007	37.144	30359	167146	95.02	642	100	11.8605	39.35	244	51647	71.0127	2906.29	30	0.211869	0.03	1.01193	0.206667	98.2852
51	2014	98.98	316	496	10.88	1.8	10.9964	94	62.0126	29.3839	21336	194608	95.22	604	100	12.691	40.2	259	148086	106.698	3190.79	30	0.113006	0.03	2.12488	0.14727	98.0401
51	2015	99.2	313	474	10.89	1.79	12.2736	94.89	55.1761	31.6719	20595	177301	95.33	601	100	12.8877	38.37	281.03	101829	157.646	3618.28	41	0.0609602	0.03	2.56844	0.097159	98.017
51	2016	99.2	286	580	11.86	1.81	12.7255	95.1	66.2844	44.0247	21239	206784	97.83	609	100	12.7672	38.37	306.03	148917	115.058	2299.04	32	0.896131	0.03	3.12792	0.088194	98.1503
51	2017	93.02	355	660	10.2	1.8	15.227	93.49	80.2453	44.0914	24359	216544	98.19	610	100	15.4909	40.52	340	216120	173.448	3057.76	56	0.264148	0.03	2.47312	0.0888451	99.8827
51	2018	95.59	341	757	10.56	1.78	15.0783	98.57	96.0266	44.5885	29799	217890	98.92	610	100	15.3961	40.58	352	105692	492.581	7443.72	75	0.376312	0.07	1.99603	0.0978374	99.9003
51	2019	96.38	323	898	11.1	1.54	15.083	98.47	116.485	46.2736	40442	244196	99.18	613	100	15.5053	40.64	370	65789.2	613.716	8878.85	112	0.0374979	0.12	1.82783	0.130392	99.9085
51	2020	99.2	305.95	998.389	12.42	1.33236	15.288	100	140.904	45.7758	38822	271488	100	615	100	15.4665	41.13	414	47786	1178.61	16318.9	109	0.0152903	0.205714	1.25006	0.227559	99.9117
51	2021	99.6	289.8	1110	12.66	1.15272	15.2886	85	170.877	48.6953	44569	252075	100	617	100	16.2226	43.07	421.73	52759	1697.92	22395	138	0.199415	0.352653	0.923858	0.398117	99.9137
51	2022	99.6	274.503	1234.09	12.66	0.997293	15.2486	85	206.675	49.4684	51166.8	354192	100	621	100	16.1957	43.11	421.73	351581	2207.85	26955	72	2.81829	0.604548	0.68278	0.629242	99.9156
52	2010	99.7	871.85	1449	8.58	6.84	10.7409	88.54	110.552	36.7372	46063	2893900	100	2352	24.3292	10.5279	34.88	2939	1062514	137.827	5771.19	475	100	2.79	1.90595	0.0302151	97.445
52	2011	99.8	928.3	1723	8.59	6.67	11.1201	90.05	121.358	38.3585	52981	3920300	100	2478	23.3203	11.0578	35.13	3047.22	763934	242.547	6704.4	533	100	3.02	1.41877	0.0312856	97.7233
52	2012	97.8	1021.8	2030	8.59	6.77	11.528	90.06	133.911	41.4025	63850	4804801	100	2472	20.2577	11.5313	36.08	3203.66	1079420	353.222	7724.85	735	100	3.75	1.23736	0.0407817	97.8338
52	2013	99.77	1249.1	2039	8.82	8.01	12.0583	90.07	152.773	48.7237	64521	5737403	100	2663	21.1228	12.2438	38	3376.89	1687920	394.184	7087.94	849	100	4.63	1.17963	0.0537673	98.1065
52	2014	99.8	1310	2078	8.71	8.13	12.7849	90.15	158.934	52.1471	70505	6518999	100	2662	16.9519	13.6487	40.2	3592.41	2294647	542.48	8455.8	1014	100	5.2	1.2741	0.0543703	98.1649
52	2015	99.8	1345	2399	8.71	7.76	13.7336	92.06	161.187	54.4079	74357	7966203	100	2653	16.4235	13.7343	40.34	3811.65	2993452	986.381	10216.4	1465	100	5.58	1.28762	0.0413133	98.3013
52	2016	99.81	1373	3582	9.62	7.91	14.4951	94.51	165.158	58.5407	82826	9600006	100	2650	14.717	14.218	43.64	4064.9	3050388	787.211	5893.12	2298	100	5.66	1.39715	0.0319281	98.3191
52	2017	99.81	1506	3198	8.66	8.71	15.8727	94.5	167.873	77.1706	94477	11100000	100	2655	13.171	22.3807	40.4	4461.26	4292963	1015.04	7844.25	3480	100	5.76	1.53013	0.0346906	98.7949
52	2018	99.85	1592	4300	8.35	8.81	15.9435	95.14	169.132	80.5317	102590	12800000	100	2654	10.3443	23.2679	40.83	4676.33	5032426	753.857	5380.75	4453	100	5.38	1.53354	0.0318385	99.3233
52	2019	99.85	1666	4680	7.97	8.94	15.8544	95.5	172.232	82.8298	132030	14400000	100	2510	15.1103	24.4302	41.05	4790.14	4122923	2643.98	19480	4469	100	7.35	1.74945	0.0174864	99.4995
52	2020	99.85	1743.44	3060	7.78	9.07192	16.8058	93.8	175.59	86.6813	109652	12000000	100	2535	16.8709	25.6979	41.5	5147.67	4958201	2005.73	14591.5	5685	100	10.0414	1.75497	0.00361686	99.777
52	2021	99.65	1824.48	5770	8.33	9.20578	16.2898	95.14	162.854	85.4756	108539	2575199	100	2538	16.8509	23.5225	41.63	5578.8	3932159	1276.7	8905.89	4632	100	13.7182	2.38989	0.00277877	99.7965
52	2022	99.76	1909.29	10880	8.06	9.34162	18.8003	100	191.12	106.652	107437	1975301	100	2543	16.8178	26.7284	39.34	5879.33	2810278	613.816	3986.45	2516	100	18.7414	3.2545	0.00508438	99.8143
53	2010	100	201.69	317	6.61	2.17	11.8079	82.84	81.8044	32.7218	23833	505900	97.65	2352	42.0624	5.31728	34.43	628	104896	214.999	9002.56	55	100	0.19	1.16782	0.190127	97.3404
53	2011	100	229.05	374	7.46	2.1	13.871	83.27	84.5201	33.5765	27672	592400	97.89	2478	38.5013	8.05835	34.52	721.64	170715	42.599	1177.51	25	100	0.15	1.24738	0.224608	96.8969
53	2012	100	254.63	400	7.62	2.03	14.5165	83.1	92.3148	34.6181	30481	649200	97.12	2472	39.3485	8.04293	35.82	747	129780	6.98482	152.756	41	100	0.14	1.3216	0.149711	97.36
53	2013	100	327.86	540	8.08	1.68	15.1907	91.05	95.0853	99.6678	40529	709300	97.58	2663	50.7363	9.1534	37.21	798	231148	82.7757	1488.41	44	100	0.21	1.3828	0.189087	97.6949
53	2014	100	341	560	7.43	1.97	15.4217	94.54	105.723	63.4125	33687	794900	94.76	2662	50.3046	11.1928	37.06	810	107328	84.6593	1319.61	62	100	0.24	1.1293	0.514457	97.9804
53	2015	100	382	530	7.46	2.85	18.4167	96.64	122.328	40.0137	36283	1194101	91.14	2653	42.8639	11.1775	32.41	962.54	176828	268.18	2777.68	93	100	0.37	1.41342	0.404723	97.872
53	2016	100	416	520	7.71	2.83	10.1104	96.68	56.4208	29.3858	39506	1289400	93.33	2650	50.6039	5.74611	32.22	1001.71	165320	289.145	2164.57	107	100	0.34	1.47552	0.507593	97.5107
53	2017	100	377	860	8.11	2.07	11.0378	96.68	50.5137	32.8426	42413	1454501	96.14	2655	63.7086	6.12562	36.2	1053.96	243987	187.421	1448.39	120	100	0.21	1.57702	0.378694	98.3919
53	2018	100	411	990	8.31	2.8	11.5897	98.4	45.1064	35.0222	45295	1607200	97.07	2654	65.7241	6.57717	38.39	1117.79	331341	149.028	1063.7	164	100	0.26	1.69394	0.338893	98.512
53	2019	100	436	1150	8.07	2.57	12.3092	99.35	40.3562	37.2526	142466	1816601	97.07	2510	51.1804	7.28428	40.92	1151.51	268036	56.391	415.47	174	100	0.29	1.58588	0.320159	97.4097
53	2020	100	462.521	1414.57	8.28	2.35889	12.8434	99.36	36.0815	39.4431	52367	1869399	96.88	2535	48.3642	8.41729	42.45	1201.59	410553	132.851	966.477	318	100	0.323462	1.68715	0.429283	97.2362
53	2021	100	490.655	1740	8.48	2.16513	13.1741	99.64	32.3534	41.7391	56923	688900	98.18	2538	48.9553	9.01055	45.47	1239.16	298622	262.292	1829.66	320	100	0.360784	1.68745	0.443175	97.493
53	2022	100	520.5	2140.3	8.61	1.98728	13.2675	99.51	29.0156	44.1764	61875.3	713800	98.34	2543	48.9386	9.41038	46.28	1259.89	549427	391.142	2540.29	196	100	0.402413	1.68774	0.460461	97.7266
54	2010	96.35	385.3	659	6.65	2.69	9.93137	36.34	87.8883	30.7007	39755	1044300	97.78	2352	45.8789	10.4924	32.98	1201	75267	54.9787	2302.1	159	100	2.01	0.984702	0.0241267	98.8468
54	2011	97.2	518.66	807	6.71	2.92	9.20391	40.57	71.4139	34.9363	44783	1422600	97.82	2478	45.2236	9.1605	32.54	1254.17	134311	91.0996	2518.15	279	100	2.3	0.833178	0.0257009	98.629
54	2012	97.5	554.15	960	7.46	3.63	10.3868	46.93	72.7735	34.0967	50895	1600199	92.78	2472	100	9.29262	35.94	1394	161488	124.92	2731.95	265	100	2.12	0.877163	0.0236882	98.9023
54	2013	97.56	626.34	1200	8.02	3.58	11.3917	73.11	78.3211	36.1482	63402	1769701	98.83	2663	100	9.38347	37.26	1538	188803	149.21	2682.99	437	100	2.13	0.900931	0.047596	98.8607
54	2014	97.85	647	1500	8.22	3.63	11.7851	75.94	87.2969	38.7842	61742	1950801	98.01	2662	79.0855	10.4204	42.08	1598	101297	137.911	2149.66	493	100	2.57	1.05311	0.0300303	98.578
54	2015	97.92	642	1570	7.82	3.77	11.7829	76.41	92.4912	41.273	67366	2344900	97.49	2653	69.566	11.0762	39.29	1636.92	31906	176.575	1828.87	447	100	2.41	1.25372	0.0483591	98.485
54	2016	97.96	673	1520	7.84	3.72	12.198	83.23	109.519	43.0255	68603	2531800	98.51	2650	96.6513	12.1123	39.7	1697.42	150307	278.33	2083.6	496	100	2.81	1.50101	0.0367594	98.7111
54	2017	97.97	715	1940	7.8	3.54	12.9411	99.3	131.528	44.8562	75677	2650800	99.85	2655	100	12.4301	41.51	1846.72	378686	352.369	2723.11	679	100	2.58	1.62109	0.0375895	99.5449
54	2018	98.1	743	2740	7.61	3.94	14.4495	99.92	157.165	48.8607	80323	2868500	99.37	2654	100	12.3853	40.71	1925.94	364996	270.478	1930.57	806	100	1.98	1.84254	0.0404278	99.5178
54	2019	98.42	740	2360	6.8	4.07	14.8499	99.91	187.022	51.1472	95798	3067401	94.07	2510	47.5742	13.5582	40.16	2436.33	702500	107.522	792.187	761	100	2.11	1.3431	0.0325333	98.2082
54	2020	98.65	737.013	2616.1	6.85	4.20429	15.2349	99.99	223.024	55.8527	89966	3256000	96.46	2535	70.708	18.3929	42.47	2400.13	1602603	241.058	1753.67	923	100	2.24853	1.41187	0.0391864	99.5493
54	2021	98.95	734.037	2900	9.46	4.34301	11.9721	96.56	174.218	46.3603	92406	1929300	100	2538	73.2162	13.7034	44.35	2789.03	1594901	452.907	3159.33	820	100	2.39617	1.20961	0.150166	99.5954
54	2022	99	731.073	3214.7	9.48	4.48631	11.9838	95.74	208.945	59.0806	94912.2	1903300	100	2543	73.0723	13.9908	44.95	2811.35	411603	642.726	4174.21	469	100	2.55349	1.03633	0.497391	99.6756
55	2010	99.64	376.95	408	10.11	1.62	8.25335	97.49	61.5922	34.9329	30774	609100	100	2352	62.5607	5.57088	37.49	768	76333	35.838	1500.63	58	100	0.25	0.642307	0.00361866	99.4752
55	2011	99.7	412.14	479	10.42	1.66	8.59535	97.65	65.7303	44.1203	34141	730500	100	2478	59.8907	5.90672	38.22	802.6	94375	60.1395	1662.36	78	100	0.23	0.757978	0.0278856	99.5428
55	2012	99.7	432.15	570	10.47	1.89	8.69801	97.7	77.5963	33.3845	33355	817700	100	2472	53.7448	6.06334	38.73	817	46741	83.5161	1826.47	91	100	0.2	0.870918	0.0560135	99.4959
55	2013	99.69	472.28	680	10.35	1.83	8.4331	98.01	78.6507	34.9559	39808	856200	100	2663	45.062	6.09106	39.18	817	15277	99.9475	1797.18	77	100	0.19	0.766019	0.0504442	99.5263
55	2014	99.69	484	840	10.59	1.94	8.63129	98.25	77.9153	35.0592	39651	906400	100	2662	46.9135	6.27651	39.27	847	45859	109.977	1714.24	90	100	0.23	0.91875	0.0451593	99.5499
55	2015	99.69	497	930	10.93	1.89	8.82657	98.27	77.0229	35.4825	41181	1055500	100	2653	47.0308	6.62051	40.06	885.51	80603	173.941	1801.59	129	100	0.19	1.04517	0.0580587	99.5733
55	2016	99.69	501	1050	11.57	1.99	9.25095	98.51	75.5069	39.026	44816	1086900	100	2650	60.5993	6.83804	40.62	948.91	119270	188.318	1409.76	161	100	0.19	1.15319	0.0534282	99.6086
55	2017	99.69	487	1300	12.5	2.14	9.54558	98.33	75.8932	46.0476	48635	1317400	100	2655	54.3725	7.28694	41.2	1037.51	158553	230.125	1778.41	175	100	0.19	1.19113	0.0498619	99.6984
55	2018	99.69	518	1510	13.5	1.87	10.9893	98.83	75.2642	52.4313	48262	1442100	100	2654	50.781	7.60541	41.61	1174.94	202924	172.487	1231.15	318	100	0.21	1.21521	0.0687013	99.7195
55	2019	99.7	535	1590	14.88	2.47	12.4974	99.29	74.6081	57.8422	50794	1623699	100	2510	45.0561	7.7522	41.9	1309.64	138553	65.5173	482.709	262	100	0.26	0.903176	0.0425926	99.7287
55	2020	100	552.558	1751.77	15.59	3.26251	12.6847	99.6	71.8495	58.1254	50067	1753200	100	2535	52.7647	7.78849	41.97	1393.74	191185	147.02	1069.55	413	100	0.321905	0.959648	0.0907935	99.7433
55	2021	99.73	570.692	1930	15.65	4.30931	13.2727	99.61	71.5319	57.8685	52530	659300	100	2538	52.7023	8.3796	42.38	1432.44	262427	276.478	1928.62	298	100	0.398549	0.978685	0.162627	99.9184
55	2022	100	589.421	2126.36	15.71	5.69198	13.2004	100	70.9502	57.3979	55114.2	707600	100	2543	52.5987	8.66661	42.45	1454.67	119271	392.712	2550.49	169	100	0.493441	0.998099	0.263756	99.9788
56	2010	99.76	433.73	569	7.88	1.79	10.1401	96.18	77.9631	25.6587	32135	554800	97.2	2352	100	7.04628	41.24	765	40486	34.3065	1436.5	85	100	0.45	0.944521	0.0580351	99.0195
56	2011	99.8	456.28	576	7.25	1.81	10.0895	97.67	78.8168	27.2453	42052	718200	98.54	2478	100	7.38542	41.27	775.4	25147	68.2501	1886.55	82	100	0.44	1.00408	0.0533592	99.2587
56	2012	99.8	497.85	660	7.37	1.83	10.3773	97.72	83.4061	28.1253	48083	905700	98.94	2472	100	7.43866	41.3	810	54047	112.363	2457.33	99	100	0.45	1.00981	0.0543522	99.604
56	2013	99.8	565.2	922	7.45	1.56	10.4321	97.86	87.5758	27.9088	54664	940500	99.08	2663	100	7.45838	40.8	820	50258	105.712	1900.83	151	100	0.33	1.04979	0.0660733	99.816
56	2014	99.8	576	930	7.4	1.46	10.5657	98.55	92.2102	30.161	56840	982100	99.08	2662	100	7.49208	39.99	835	38778	105.4	1642.91	166	100	0.33	1.06653	0.0740168	99.8217
56	2015	99.8	539	1040	7.39	1.47	10.546	98.54	94.0707	32.3071	58451	1088300	99.06	2653	100	7.645	40	847.96	30423	240.144	2487.3	341	100	0.35	1.22117	0.100799	99.7909
56	2016	99.8	539	1250	7.3	1.6	10.7198	98.56	97.0149	44.7761	63407	1109600	99.22	2650	100	7.91138	40	863.79	77150	522.799	3913.72	371	100	0.36	1.2657	0.070154	99.7504
56	2017	99.8	635	1580	5.98	1.68	10.9668	98.56	101.611	45.5729	69375	1143800	98.79	2655	100	8.11561	40.1	906.93	200150	315.957	2441.72	624	100	0.34	1.30963	0.0684743	99.9267
56	2018	99.8	669	1704	5.77	1.64	10.9584	99.1	105.526	46.8922	75570	1196800	99.39	2654	100	8.49733	40.1	920.58	37427	205.337	1465.62	733	100	0.2	1.3263	0.0324734	99.9313
56	2019	99.8	625	1830	6.81	2.03	11.059	99.41	109.596	49.9954	81465	1464600	100	2510	100	8.63776	40.1	1061.11	80952.9	79.1961	583.49	712	100	0.17	1.1384	0.00355057	99.9382
56	2020	99.8	583.894	2016.5	7	2.51274	11.0377	99.6	114.3	56.8541	70209	1460500	99.92	2535	100	8.75751	41.8	1088.55	174434	177.507	1291.34	856	100	0.1445	1.21138	0.000383964	99.937
56	2021	99.81	545.491	2222	7.17	3.11029	11.0071	99.46	119.095	56.391	74344	370300	100	2538	100	9.13713	42	1103.1	106672	333.417	2325.81	775	100	0.122825	1.22342	0.0125138	99.9381
56	2022	99.81	509.615	2448.45	7.61	3.84993	11.8653	99.28	124.519	56.1247	78722.5	274000	100	2543	100	9.17105	42.02	1161.29	197896	473.033	3072.13	460	36.1193	0.104401	1.23557	0.0704756	99.9394
57	2010	98.78	260.01	295	6.98	1.65	12.5592	90.98	70.1963	46.401	28625	523800	99.8	2352	100	8.48305	39.59	662	47162	30.2602	1267.07	71	100	0.2	0.763069	0.0241388	99.6613
57	2011	98.9	301.38	378	7.45	1.71	13.7277	91	75.5697	36.6041	33103	620300	99.8	2478	100	8.72594	39.26	720.18	82271	43.2321	1195.01	124	100	0.25	0.770374	0.0376362	99.7634
57	2012	98.9	257.07	490	7.8	1.88	12.3897	91.15	65.4274	30.1173	37229	721800	99.82	2472	100	7.87205	38.66	792	116863	51.1133	1117.83	130	100	0.16	0.795497	0.131641	99.7711
57	2013	99.02	290.3	461	8.01	2.13	12.2165	92.03	68.1518	30.5157	30997	844300	99.83	2663	84.3475	7.8934	39.8	816	198410	82.5132	1483.69	115	100	0.27	1.254	0.198787	99.8257
57	2014	99.03	318	510	8.61	2.13	12.6739	93.99	71.9887	32.9072	41606	863000	99.83	2662	83.9104	8.67269	39.86	912	170553	59.3053	924.41	141	100	0.25	1.02671	0.0808576	99.8242
57	2015	99.04	353	790	8.2	2.18	12.6709	95.12	76.1653	35.5438	42813	920100	99.83	2653	89.8191	8.75394	40	912.38	95310.1	83.6432	866.335	226	100	0.21	1.18831	0.0651975	99.8439
57	2016	99.05	425	802	8.05	2.05	12.7465	95	87.7193	36.2976	46140	926900	99.2	2650	88.865	10.4356	40.04	912.38	42013	122.051	913.684	227	100	0.33	1.23684	0.0483135	99.8633
57	2017	99.09	357	843	8.53	2.18	13.2742	97.1	102.969	37.7513	50079	1081600	99.3	2655	100	11.2744	40.54	966.38	68182	153.951	1189.73	264	100	0.25	1.324	0.0461115	99.8831
57	2018	99.38	384	968	9.62	2.33	8.96493	98.19	76.4496	24.1625	52115	1163300	99.8	2654	100	7.33364	41.02	1089.58	170111	115.385	823.578	466	100	0.18	1.4126	0.0399064	99.8884
57	2019	99.49	377	1070	9.92	2.12	14.3937	98.21	138.175	38.665	70932	1331099	99.8	2510	82.4377	12.3921	42	1124.28	124541	45.2032	333.042	381	100	0.17	1.33648	0.0350725	99.8898
57	2020	99.49	370.128	1232.64	9.59	1.92893	14.9487	98.21	160.397	42.7655	65113	1453100	99.81	2535	100	12.4145	41.37	1208.38	119312	101.97	741.817	462	100	0.160556	1.49634	0.0603027	99.8916
57	2021	99.51	363.38	1420	10.59	1.75507	20.0547	99.28	186.364	47.9347	69135	424100	99.82	2538	100	13.9199	42.89	1275.77	245572	192.768	1344.69	361	100	0.151636	1.42025	0.0626696	99.8959
57	2022	100	356.756	1635.84	10.94	1.59689	20.9136	100	216.315	53.674	73405.4	444700	100	2543	100	14.3533	45.81	1317.33	293172	275.252	1787.64	227	100	0.143212	1.34804	0.0655553	99.9003
58	2010	95.74	161.2	190	7.16	1.37	5.94766	86.7	76.4593	38.2297	41452	341500	90.62	2352	91.5803	8.05764	44.44	266	3915	18.9602	793.912	54	100	0.13	0.286661	0.199209	96.2382
58	2011	96	204.67	250	8.69	1.07	8.22575	86.88	84.0945	39.1475	46257	461800	89.41	2478	78.5374	7.94548	39.8	382.45	65520	38.2816	1058.17	49	100	0.07	0.346546	0.175788	96.2985
58	2012	96.5	226.7	280	8.69	1.23	8.36922	86.58	84.6971	40.1952	50330	581700	89.15	2472	100	7.86678	38.07	400	64764	63.9632	1398.85	51	100	0.1	0.335155	0.172818	96.9005
58	2013	97.32	308.16	320	8.04	1.24	9.47646	89.03	93.5946	45.3349	52890	659000	91.49	2663	97.6433	9.12548	38.91	404	62496	84.7512	1523.93	66	100	0.13	0.35305	0.179994	97.4483
58	2014	97.32	321	410	7.64	1.29	9.56472	89	103.093	46.4853	53007	691500	91.01	2662	100	9.97995	38.57	413	33760	100.871	1572.31	73	100	0.2	0.901281	0.29096	97.293
58	2015	97.32	321	680	8.14	1.25	10.231	96.23	114.633	48.1177	51411	849300	94.3	2653	100	10.5109	38.05	455.75	77708	146.126	1513.5	77	100	0.24	1.08247	0.344562	97.2899
58	2016	97.32	657	783	9.86	1.47	11.3935	98.18	111.701	48.8691	54304	770600	98.18	2650	100	11.4074	39.04	581.45	98334	337.577	2527.13	101	100	0.24	1.0314	0.290014	97.4799
58	2017	97.46	322	884	10.24	1.48	12.3027	98.6	109.968	52.8879	60258	832300	98.02	2655	100	12.3869	40.65	635	672250	157.86	1219.94	125	100	0.23	1.10952	0.220167	98.2783
58	2018	97.47	351	930	10.6	1.26	12.4112	98.61	104.733	53.6841	61707	943500	97.91	2654	100	12.146	40.59	697.22	73024	119.218	850.936	136	100	0.18	1.30455	0.275534	98.4927
58	2019	100	383	1030	11.43	1.96	13.2628	98.62	103.15	50.8565	80058	1128000	98.38	2510	100	12.2203	40.59	760.82	69729	46.7752	344.624	177	100	0.34	1.35408	0.192585	98.6215
58	2020	100	417.917	1185.29	13.46	3.04889	14.9166	100	100.797	54.2902	66832	1289701	100	2535	100	12.1796	40.75	891.09	263006	105.543	767.812	241	100	0.642222	1.3019	0.179694	98.7024
58	2021	100	456.018	1364	13.61	4.74272	15.292	100	99.3947	58.1703	72999	215700	100	2538	100	12.4389	40.81	914.37	151493	199.574	1392.17	211	100	1.21309	1.21182	0.200212	98.7744
58	2022	100	497.592	1496	14.06	7.37756	16.0829	100	98.6502	62.7335	79735.1	191300	100	2543	100	13.4463	43.86	972.48	183190	285.043	1851.23	88	27.5959	2.29139	1.12798	0.280668	98.8426
59	2010	96.95	163.67	201	5.3	0.79	7.05742	52.8	85.4409	30.7587	35172	315800	88.61	2352	100	16.473	43.47	159	27297	21.55	902.354	31	100	0.16	0.755292	0.0606751	98.7032
59	2011	97	182	234	6.3	0.86	9.79322	85.39	94.9153	30.5085	39823	393700	97.26	2478	100	16.339	43.47	189	50821	29.7259	821.675	23	100	0.13	0.801327	0.059466	98.6841
59	2012	97.3	188.16	240	6.36	0.85	9.95865	85.98	130.944	34.459	44584	472200	98.07	2472	100	16.6092	43.47	191	70950	33.9325	742.092	58	100	0.13	0.868401	0.0627888	98.7009
59	2013	97.47	204.5	1160	6.44	0.9	10.8966	88.66	141.379	44.8276	51596	531100	98.05	2663	100	16.6207	43.47	193	32314	39.4206	708.833	41	100	0.16	1.00803	0.201158	98.9276
59	2014	97.62	204	1180	7.17	0.96	11.1415	89.7	145.159	49.2898	51760	501500	98.74	2662	100	16.473	43.4	215	31058	42.8856	668.471	60	100	0.16	1.07655	0.216791	98.9326
59	2015	97.75	181	1230	5.54	0.87	16.6012	77.02	150.119	54.5889	57580	503100	90.38	2653	100	20.1569	29.93	310.5	10583	107.019	1108.45	56	100	0.14	1.22382	0.186022	98.888
59	2016	97.85	203	1360	4.12	1.3	9.1407	94.81	86.5596	37.7715	57496	795500	93.61	2650	100	9.60025	39.8	230.5	28927	84.0763	629.402	72	100	0.14	1.08863	0.287728	99.1272
59	2017	97.9	221	910.824	4.86	1.28	9.80521	98.13	108.61	33.1754	64155	929600	99.79	2655	100	9.87362	39.86	272.01	58045	103.628	800.841	62	100	0.14	1.09107	0.234695	99.565
59	2018	98.16	224	610	4.63	1.32	10.3442	96.54	136.387	38.0892	70358	990600	97.19	2654	100	10.1571	36.47	291.07	34796.2	75.1035	536.061	81	100	0.15	1.13735	0.220605	99.6181
59	2019	100	220	660	4.8	1.55	10.5623	98.3	170.376	38.065	78522	1115600	98.22	2510	90.1473	10.1507	36.8	293.47	24191.4	264.164	1946.27	124	100	0.13	1.12846	0.173508	99.633
59	2020	100	216.071	744.58	4.83	1.82008	10.7168	99.96	213.003	42.83	89352	1149500	99.07	2535	100	12.9981	43.68	304.13	55274.1	195.39	1421.44	136	100	0.112667	1.1198	0.125898	99.8684
59	2021	100	212.213	840	5.28	2.13721	11.0923	96.6	266.72	46.0829	97627	467000	99.4	2538	100	11.721	44.63	331.14	133344	121.114	844.853	116	100	0.0976445	1.12356	0.0719602	99.7144
59	2022	100	208.424	947.648	5.37	2.5096	11.463	99.98	333.029	49.4415	106668	455600	100	2543	100	11.8081	44.98	337.01	35143	56.7044	368.27	75	100	0.0846252	1.12734	0.10021	99.3817
61	2010	99.3	857.6	1173	6.27	8.36	16.9718	100	64.1431	39.1243	69601	2619145	100	6291	9.37248	8.30415	37.04	2177	787538	133.956	2827.76	764	0.188382	2.41	1.65118	0.0723314	95.8598
61	2011	99.3	931.1	1378.1	6.32	8.23	18.2046	100	71.2021	41.0025	76018	3072003	100	6291	10.1957	8.33615	37.05	2246.27	957759	167.819	3157.8	976	0.204634	2.56	1.69477	0.0573299	97.5393
61	2012	99.3	977.99	1668	6.49	7.32	20.5897	100	78.8238	43.596	82369	3613465	100	6342	10.8425	8.567	38.02	2356.74	1003467	205.163	3122.13	1401	0.25462	2.72	1.76604	0.0736137	96.9465
61	2013	99.3	1243.57	1774.7	6.26	7.16	20.9698	100	94.5018	51.7165	110101	4073250	100	6418	10.7442	8.70618	38.96	2328.4	1432824	251.583	3210.29	1435	0.251893	3.26	1.90553	0.0894459	97.348
61	2014	99.3	1178	1868.1	6.74	6.83	22.1047	100	100.712	56.1124	95620.1	4460243	100	6453	10.7661	8.75926	39.74	2583.06	1368728	241.093	2850.88	1775	0.19245	2.93	1.93148	0.0806541	97.7931
61	2015	99.3	1090	2016	6.7	6.78	22.9275	100	103.035	74.8564	100042	5119203	100	6418	10.5925	8.7316	40	2634.18	1576915	212.381	1948.9	2406	0.219421	3.07	2.0805	0.0727424	97.8834
61	2016	99.3	1088	2623.2	12.2	7.61	24.4635	100	115.011	84.8607	101681	6489040	100	6420	10.2393	10.2406	40.31	5459.71	1957752	530.318	4429.85	2803	0.19123	3.47	1.79752	0.112844	97.9035
61	2017	99.3	971	2838.6	12.42	7.79	24.8112	100	127.22	69.701	110114	7274064	100	6431	10.4389	12.0467	40.73	5759.47	2538821	686.548	4988.45	3018	0.189144	3.73	1.87142	0.0979909	98.2824
61	2018	99.3	1014	3075.8	13.11	8.51	19.5825	100	110.68	61.3691	112594	9331589	100	6192	10.4974	10.0898	40.73	6416.11	2931684	754.991	4353.64	3295	0.286741	4.29	1.73126	0.101781	98.6057
61	2019	99.3	1138	3955	12.41	10.47	17.6301	100	89.5344	52.1803	107515	6785594	100	5932	5.09639	11.1709	41.38	8886.52	3234758	892.923	4913.12	4307	0.255219	6.31	1.75647	0.100175	98.9047
61	2020	99.3	1277.16	4328.1	11.07	12.8814	17.8786	100	99.8728	53.867	116471	12000000	100	5890	9.79574	11.1056	40.85	8785.06	3349289	876.621	5108.49	5759	0.404521	9.28114	1.82191	0.0747365	99.1366
61	2021	99.7	1433.35	4778.9	11.04	15.8482	19.0685	100	111.641	56.4573	129897	12100000	100	5721	10.0851	11.6838	41.71	8760.82	2998615	896.924	4263.78	5601	0.372012	13.6513	1.84035	0.0602125	99.4979
61	2022	100	1608.63	5234.7	11.67	19.4984	19.7128	100	125.848	58.1058	144871	12200000	100	5528	10.4372	11.9172	41.91	10059	2787616	899.076	4297.61	3616	0.345891	20.0792	1.85898	0.0483245	99.7085
62	2010	99.3	364.61	538.9	7.95	3.88	9.02176	100	56.0977	28.5999	79327	1044737	100	6291	19.1054	8.34401	42.2	1950	373884	64.3854	1359.15	195	0.111	0.19	0.598298	0.0410238	97.7622
62	2011	99.32	393.57	654.8	9.72	3.85	12.0407	100	58.1672	30.1239	79320	1120304	100	6291	12.4615	8.3503	42.53	2250.53	328337	86.0681	1619.52	260	0.0994725	0.26	0.596308	0.0422972	98.0746
62	2012	99.3	491.9	794	10.11	3.97	13.0748	100	66.4574	31.8548	99301	1552935	100	6342	11.9513	8.85933	43.25	2404.67	260734	112.273	1708.55	267	0.159581	0.29	0.661685	0.0502737	98.8138
62	2013	99.4	560.94	795	10.2	3.97	13.0476	100	62.8871	33.5304	104841	1763930	100	6418	14.8866	8.84677	44.16	2549.6	281448	138.392	1765.93	316	0.181862	0.47	0.711734	0.0594036	98.2319
62	2014	99.4	526	773.8	10.06	3.92	13.5786	100	67.5443	35.2008	112493	1873890	100	6453	15.5359	9.02512	44.33	2637.81	250475	145.524	1720.8	426	0.188615	0.49	0.752149	0.0523179	98.5022
62	2015	99.4	496	771	10.09	3.95	13.7296	100	71.2251	37.0751	99057	2988540	100	6418	14.3755	10.7709	44.92	2695.35	272542	155.613	1427.97	616	0.269671	0.47	0.820465	0.0543575	98.493
62	2016	99.65	498	1191.9	11.14	3.99	14.4827	100	73.7612	38.148	118655	3235656	100	6420	15.1824	11.297	45.11	3013.54	525521	221.677	1851.71	639	0.259729	0.41	0.873134	0.0506849	99.4379
62	2017	99.7	506	1276.8	11.36	4.16	16.7944	100	76.9327	39.6107	113450	3431038	100	6431	17.1046	11.8193	45.32	3383.57	808598	277.095	2013.37	744	0.211837	0.56	0.886324	0.0395031	99.4342
62	2018	99.7	521	1400.4	11.37	4.24	18.0333	100	80.0605	44.1743	119919	3633452	100	6192	14.6526	12.4694	45.22	3450.66	788838	305.59	1762.18	704	0.232895	0.57	0.8881	0.0452506	99.7295
62	2019	99.7	521	1537.1	12.35	5.09	19.1213	100	83.3444	46.6509	79638	3875089	100	5932	13.0433	12.6592	45.05	3557.73	622977	321.498	1768.98	1113	0.468351	0.6	0.965128	0.037314	99.7265
62	2020	99.7	521	1557.8	12.81	6.1104	22.7219	100	86.9018	48.7867	77776	4059262	100	5890	15.4936	12.7323	44.71	3751.16	516806	304.023	1771.69	1347	0.351753	0.631579	1.01157	0.0360667	99.6494
62	2021	99.7	521	1719.4	13.05	7.33536	22.8742	100	90.6759	49.7654	88656	3924378	100	5721	15.9513	13.6825	45.17	3952.49	1056863	299.626	1424.36	1424	0.31329	0.66482	0.983089	0.175723	99.5591
62	2022	99.9	521	1863.3	13	8.8059	22.6226	100	95.3924	51.1815	101058	3793975	100	5528	16.5082	13.8003	45.67	3928.09	1323260	289.301	1382.86	749	0.278386	0.699811	0.955412	0.803115	99.4498
63	2010	98.4577	348.84	307.3	6.99	1.95	22.2883	95.48	73.0505	45.895	149653	919904	96.3	6291	35.4342	13.4248	38.57	1413	109091	40.982	865.111	112	0.0827013	1.7	0.312084	0.0919796	98.8701
63	2011	98.6851	373.25	385.6	7.25	1.85	22.7393	98.49	71.6239	47.8807	165807	1158999	100	6291	32.5606	13.5682	39.56	789.8	146770	53.9969	1016.04	113	0.0794444	1.24	0.328706	0.036226	98.9794
63	2012	98.913	362.94	480.2	8.34	1.86	24.2051	98.35	75.4867	50.3682	182361	1300787	100	6342	38.9525	14.4223	40.41	924.8	579467	69.4262	1056.51	131	0.109825	1.61	0.338581	0.0599244	99.095
63	2013	99.1415	322.33	472.1	8.49	1.86	26.9281	99.8	82.9754	52.4252	237689	1432348	100	6418	41.1862	16.3195	42.73	958.8	455201	78.7399	1004.75	171	0.171445	0.63	0.356334	0.0438561	99.1559
63	2014	99.3705	280	500.6	8.69	1.99	26.9586	99.73	88.7174	54.363	196461	1424564	100	6453	42.3219	18.4598	44.35	997.19	336445	75.8771	897.235	235	0.188765	0.74	0.442704	0.0320908	99.2776
63	2015	99.6	242	538	9.45	1.85	27.4747	99.96	90.7001	56.6068	195792	1573854	100	6418	35.5159	19.7523	44.38	1121.72	234383	58.6764	538.441	388	0.0694335	0.76	0.489124	0.0361708	99.3461
63	2016	99.83	257	722.7	9.68	2.24	25.1049	100	77.6085	46.3243	186378	1955892	100	6420	33.0218	17.5747	43.49	1462.43	698751	144.773	1209.32	363	0.0829382	0.78	0.568156	0.0542291	99.4141
63	2017	100	266	781	10.29	2.25	24.9138	100	83.9283	47.9123	200022	2001255	100	6431	33.8021	23.3526	41.57	1634.77	661109	163.584	1188.6	372	0.215712	0.82	0.548183	0.0668608	99.6565
63	2018	100	300	877.5	10.64	2.34	24.9897	99.91	91.0984	49.738	217313	2224112	100	6192	35.1664	23.1523	41.96	1690.58	457563	177.716	1024.8	397	0.0852699	0.77	0.557134	0.089885	99.7461
63	2019	100	279	897.6	10.83	2.67	25.2373	99.99	99.2825	51.8429	157198	2259695	100	5932	38.4778	23.0083	42.24	1730.57	224304	191.464	1053.49	531	0.232882	0.73	0.674253	0.146867	99.9805
63	2020	100	259.47	905.8	11.29	3.04654	25.3687	99.97	108.626	54.2485	147884	2271238	100	5890	38.7796	23.0384	42.4	1806.11	658551	173.626	1011.8	705	0.235401	0.692078	0.712713	0.156483	99.9639
63	2021	100	241.307	997.8	14.24	3.47618	30.2443	99.96	121.237	58.2561	169350	2204078	100	5721	39.9252	23.4876	42.73	2924.39	566783	164.092	780.056	823	0.216342	0.656126	0.687916	0.180435	99.9572
63	2022	100	224.416	1091.5	14.36	3.96641	30.3267	99.96	130.547	59.2501	176484	2138903	100	5528	41.3191	23.1907	43.87	2975.87	375615	151.934	726.249	487	0.218029	0.622041	0.663982	0.209062	99.9491
64	2010	94.69	497.4	458.6	10.9	4.24	16.9227	99.38	77.1116	32.895	53780	889653	100	6291	82.7902	7.95186	43.64	969	274208	58.0839	1226.12	110	0.559335	0.17	0.610289	0.138307	99.6954
64	2011	96.74	636.73	681.8	8.79	2.69	24.345	96.58	94.7964	36.4283	62309	1026531	100	6291	77.6445	9.84119	37.51	1033.17	310148	84.6235	1592.33	185	0.535764	0.16	0.634366	0.0879206	99.3069
64	2012	95.6	630.1	650.6	8.39	2.6	30.6202	96.6	101.244	74.6694	63369	1184594	100	6342	52.5859	10.4574	35.38	1045.17	300969	120.311	1830.87	236	0.525989	0.2	0.657676	0.0680702	99.3328
64	2013	95.54	657	901.1	7.66	3.12	37.199	96.84	136.106	74.7405	83926	1728980	100	6418	42.6065	16.0847	35.89	1347.4	323232	164.871	2103.82	264	0.336356	0.39	0.672799	0.140217	99.5004
64	2014	98.45	734	962.2	7.78	2.84	38.274	97.15	138.391	63.5225	67721	1905823	100	6453	49.0934	15.9236	35.5	1443.36	205858	172.281	2037.19	335	0.546636	0.44	0.894661	0.226266	99.3467
64	2015	98.58	695	1042	9.18	2.85	24.412	97.47	100.485	41.7007	70158	2006862	100	6418	67.0856	10.9336	41.3	1779.91	91704	119.027	1092.25	395	0.549791	0.38	0.960234	0.168172	99.3069
64	2016	98.61	709	1620.9	10.23	2.71	24.6976	97.52	91.7128	44.5309	77344	2113176	100	6420	62.8987	12.3323	42.46	2032.56	164049	278.751	2328.47	601	0.517545	0.47	1.04762	0.183197	99.2937
64	2017	98.61	730	1830.8	7.04	2.95	26.8186	97.69	83.8522	49.8596	103366	2107559	100	6431	78.8714	14.5189	43.06	2121.18	124362	374.441	2720.68	732	0.278581	0.43	0.911075	0.238665	99.6827
64	2018	98.34	772	2078.1	8.71	2.92	28.4498	98.88	76.6098	50.8804	88977	2428373	100	6192	82.7443	15.0605	41.49	2096.38	203701	413.998	2387.31	724	0.297032	0.4	0.951036	0.157243	99.8114
64	2019	98.12	807	2247.9	5.67	3.46	28.5087	98.18	70.3326	54.3083	76230	2599117	100	5932	76.9555	15.0678	40.93	1454.42	558594	448.694	2468.84	896	0.418762	0.41	1.1356	0.188722	99.9683
64	2020	98.68	843.587	2385.3	7.34	4.09986	29.8257	98.99	64.5528	54.2553	73154	2885126	100	5890	68.3164	15.2164	42.41	2709.03	1262657	422.38	2461.41	1071	0.378098	0.42025	1.17233	0.240657	99.9745
64	2021	98.67	881.832	2721.4	10.56	4.85806	31.706	98.99	59.2185	57.3472	82214	3065694	100	5721	70.3344	16.8744	43.46	2822.51	761586	414.382	1969.88	1127	0.347777	0.430756	1.12055	0.346967	99.98
64	2022	98.66	921.812	3036.6	10.58	5.75647	32.0565	99.21	54.6811	61.0128	92396	3257562	100	5528	72.7901	16.8873	43.63	2985.26	683569	398.288	1903.83	604	0.319021	0.441525	1.07106	0.504095	99.9844
65	2010	98.93	438.06	450.4	7.46	2.14	7.66662	100	46.1169	27.921	35486	744174	100	6291	34.258	7.55065	43.81	797	231505	67.0777	1415.98	169	0.198511	0.5	1.31034	0.130163	99.7873
65	2011	98.93	515.57	556.5	7.64	3.08	9.69622	99.8	47.3492	26.259	37103	860151	100	6291	37.3844	7.65888	43.85	847	245595	83.4433	1570.13	161	0.149002	0.45	1.12336	0.135846	99.7837
65	2012	98.93	557.4	1035.5	7.85	2.77	9.85318	99.81	48.2446	26.5418	40375	991084	100	6342	65.7324	8.08587	43.88	897	242278	101.294	1541.47	262	0.181133	0.54	1.09724	0.210515	99.8136
65	2013	98.59	609.24	709.6	7.08	2.46	10.5199	100	60.8148	39.2034	50713	1085384	100	6418	53.7212	8.12617	43.95	858	258844	116.41	1485.44	189	0.176262	0.59	1.16655	0.221684	99.8442
65	2014	99.19	585	738	6.93	2.6	10.6223	100	59.2025	32.3906	50876	1225229	100	6453	49.0934	8.19393	43.97	878	273515	108.083	1278.06	190	0.192701	0.66	1.1938	0.190621	99.4342
65	2015	99.31	467	772	6.87	2.33	10.7339	100	64.3016	34.5266	53705	1406759	100	6418	67.0856	8.38908	45.01	898	392851	66.9003	613.907	265	0.182492	0.56	1.24475	0.18676	99.3996
65	2016	99.59	476	1206.7	11.22	2.43	17.1428	100	70.5027	37.167	56580	1358766	100	6420	69.5196	14.1671	45.02	1734.98	363786	179.213	1497.01	404	0.15503	0.51	1.27816	0.120617	99.2398
65	2017	99.59	491	1301.6	11.44	2.56	17.7725	100	77.207	39.0117	59207	1601638	100	6431	74.7203	14.2299	45.04	1794.83	522307	221.769	1611.37	455	0.206718	0.39	1.19789	0.114247	99.898
65	2018	99.63	523	1457	10.03	2.31	18.5586	92.27	84.2921	41.6485	61256	1793920	93.81	6192	100	14.5086	45.05	1588.9	409734	249.611	1439.38	432	0.144079	0.26	1.21714	0.359176	99.9131
65	2019	99.83	533	1462.7	9.51	2.1	19.5616	100	92.2535	43.6976	54778	2034847	100	5932	100	14.6524	45.06	1564.07	518059	269.27	1481.6	472	0.215206	0.33	1.77369	0.405268	99.9186
65	2020	99.83	543.191	1662.4	9.81	1.90909	18.8143	100	101.259	44.6784	54080	2183714	100	5890	64.951	15.2035	45.07	1618.11	518217	232.875	1357.07	698	0.200848	0.418846	1.72137	0.415478	99.9263
65	2021	100	553.577	1855.4	9.65	1.73554	19.4699	100	113.524	48.1677	58146	2149119	100	5721	66.8697	15.989	45.08	1720.84	424429	209.896	997.8	787	0.190386	0.531613	1.75022	0.419585	99.9353
65	2022	100	564.162	2015.7	9.18	1.57776	19.2962	100	122.371	49.9286	62517.7	2115071	100	5528	69.2043	16.0124	45.8	1538.71	424548	185.346	885.957	554	0.181601	0.674739	1.77955	0.425916	99.9433
66	2010	100	360.86	337.5	13.2	1.05	20.5723	99.95	45.6383	42.6626	46049	222316	99.87	6291	27.5609	19.5425	40.33	792	323252	56.9989	1203.22	91	0.071729	0.09	0.706088	0.0666921	98.6976
66	2011	100	417.94	456.8	11.38	1.03	25.6263	100	36.838	34.3601	38369	264116	100	6291	28.0383	21.2107	40.69	808	305073	72.4966	1364.14	101	0.0975178	0.1	0.728744	0.0749798	98.9914
66	2012	100	476.79	445.5	9.68	1.21	38.599	100	69.0847	30.7865	77998	318763	100	6342	21.4637	27.1211	42.49	925	540568	89.9804	1369.3	142	0.122209	0.07	0.777575	0.0683546	98.5845
66	2013	100	489.03	599.1	8.66	1.3	40.0087	100	83.923	40.8456	88990	364591	100	6418	25.2161	28.0947	42.98	930	316466	108.487	1384.33	104	0.125783	0.12	0.810911	0.059247	98.7549
66	2014	100	484	640	8.05	1.95	23.5217	99.63	56.5455	29.6529	63484	597025	99.82	6453	23.5601	17.9256	44	1164.1	110726	69.925	826.852	200	0.128187	0.13	0.845391	0.164885	98.8658
66	2015	100	437	706	7.92	2.06	23.5391	99.71	61.3264	32.4621	60339	611668	100	6418	41.6394	17.7883	44.87	1178.65	123115	52.8974	485.41	205	0.298475	0.13	0.918003	0.180468	99.0507
66	2016	100	445	1170.8	8.51	2.07	23.4979	99.94	64.537	33.3405	64139	650018	100	6420	47.174	17.6814	43.64	1311.89	130170	181.778	1518.43	311	0.257645	0.11	0.928948	0.158003	98.9296
66	2017	100	466	1255.2	8.44	2.21	23.5039	99.86	68.5143	35.8862	68314	664893	100	6431	78.8714	18.0001	43.52	1318.55	118724	223.078	1620.88	344	0.173205	0.1	0.916097	0.1438	99.444
66	2018	100	508	1448.9	8.4	1.98	23.4142	99.87	72.4122	40.4358	73251	760105	99.65	6192	87.6082	17.8493	42.5	2182.13	151625	250.82	1446.35	428	0.445979	0.11	0.916367	0.11708	99.5687
66	2019	100	525	1568.5	10.62	2.74	23.8983	100	76.6712	43.5665	69943	758657	99.9	5932	100	17.6297	40.03	1752.2	136753	273.337	1503.98	570	0.353548	0.2	1.3079	0.119768	99.606
66	2020	100	542.569	1685.2	10.52	3.79172	24.7335	100	81.2715	44.4883	63343	865112	100	5890	40.445	17.5949	40.95	1736.17	253666	258.107	1504.11	721	0.379249	0.363636	1.36731	0.128828	99.6699
66	2021	100	560.725	1902.8	10.49	5.24712	21.0105	100	86.2043	46.0403	71509	1101740	100	5721	41.6397	17.7197	43.27	1773.17	175020	254.007	1207.5	791	0.499589	0.661157	1.23185	0.170651	99.7576
66	2022	100	579.49	2111.6	8.98	7.26117	20.9774	100	91.485	47.6718	80727.8	1403091	98.04	5528	42.2489	18.7424	45.12	1529.61	162663	244.901	1170.63	513	0.66444	1.2021	1.1098	0.250759	99.822
67	2010	100	318.11	339.8	12.67	1.64	15.3316	91.7	59.0921	22.2136	26615	230775	100	6291	32.0478	6.09598	44.2	874	103398	48.5939	1025.8	93	0.146016	0.1	0.752686	0.524485	99.0133
67	2011	100	385.8	502.9	13.12	1.72	15.3893	98.19	62.4668	23.9804	29761	268269	97.05	6291	28.8118	6.27915	40.3	894.13	65088	61.0049	1147.91	43	0.175528	0.09	0.704949	0.690328	99.4134
67	2012	100	390.89	387.7	13.1	1.72	16.4113	98.92	72.8153	25.926	32414	337941	98.38	6342	35.6786	6.50975	44.08	916.4	121563	74.7354	1137.31	91	0.198962	0.15	0.736178	0.63285	99.4842
67	2013	100	411.58	659.9	15.1	1.68	18.1582	99.58	77.5449	32.0878	36636	861395	99.11	6418	38.2685	7.20409	46.52	1113.7	316882	88.0591	1123.67	99	0.285708	0.19	0.770891	0.568245	99.4968
67	2014	100	436	670.7	15.18	1.7	18.7422	99.38	73.2264	33.4827	36663	1039080	99.7	6453	34.9616	9.01043	46.86	1376.43	475011	55.2462	653.278	152	0.301693	0.19	0.882625	0.551735	99.2599
67	2015	100	464	730	13.91	1.74	19.0938	99.74	72.0808	35.1388	38152	1304892	99.99	6418	30.1855	8.83749	44.6	1372.38	181771	71.2721	654.025	281	0.210285	0.2	0.924909	0.581924	99.6918
67	2016	100	470	1129.3	14.13	1.75	19.095	98.26	83.5007	37.1318	39966	1321107	99.42	6420	57.0961	8.93447	44.79	1430.9	90757	187.037	1562.36	487	0.108692	0.22	0.970051	0.572767	99.5758
67	2017	100	378	1243.3	11.22	1.81	18.7651	100	97.3511	42.7403	43501	1441477	100	6431	34.6265	8.80315	43.93	1495.08	154786	185.769	1349.79	375	0.166001	0.22	0.988457	0.576345	99.9065
67	2018	100	542	1430.6	11.26	1.85	18.9144	100	113.366	43.1104	45649	1737969	100	6192	37.0172	9.5592	42.14	1528.76	211248	261.281	1506.67	338	0.122119	0.29	1.01562	0.424904	99.9204
67	2019	100	566	1560.3	13.25	2.93	18.2263	93.52	131.765	51.7783	54643	2192683	99	5932	100	11.2141	42.5	1681.89	189706	273.337	1503.98	371	0.119627	0.26	1.36905	0.31531	99.8938
67	2020	100	591.062	1705.3	10.44	4.64049	13.1464	99.54	106.72	40.1237	52774	2244959	100	5890	41.5932	9.26287	35.7	1968.69	277913	264.509	1541.42	558	0.0873585	0.233103	1.40834	0.282648	99.8685
67	2021	100	617.235	1966	12.45	7.34953	16.5444	100	124.532	40.9343	60420	2429652	100	5721	42.8219	8.42961	42.53	2119.36	250144	266.763	1268.13	553	0.0853719	0.208989	1.294	0.251791	99.888
67	2022	100	644.566	2152.3	12.48	11.6401	16.8295	100	146.654	42.1458	69173.8	2629539	100	5528	44.317	10.4293	42.71	2282	307716	263.578	1259.91	421	0.0829039	0.18737	1.18895	0.223076	99.9048
68	2010	100	305.86	304	6.9	1.27	18.2228	100	72.9887	31.4089	46509	527462	100	6291	100	18.5183	38.96	965	115662	33.5768	708.791	83	0.206374	0.12	0.874011	0.125948	98.1381
68	2011	100	355.96	405.1	10.12	1.2	21.7675	100	74.8396	32.1141	52849	640086	100	6291	100	19.4518	39.58	1127.65	226962	42.7972	805.301	125	0.287956	0.35	0.874011	0.117708	98.7769
68	2012	100	375.68	185.3	11.48	1.29	22.8772	100	84.1953	32.6446	60863	732083	100	6342	100	19.9117	43.84	1299.83	149447	53.2317	810.069	127	0.377536	0.33	0.874803	0.0968137	98.6856
68	2013	100	403.69	541.3	11.9	1.53	23.0706	100	84.9656	37.0453	70810	771685	100	6418	100	21.0311	44.26	1351.7	96092	62.2746	794.648	223	0.315797	0.17	0.892602	0.163826	99.1069
68	2014	100	389	574.8	12.61	2.05	23.154	100	110.118	48.8498	63487	1079744	100	6453	100	20.6941	44.37	1435.95	99643	61.5298	727.581	138	0.334409	0.13	0.974026	0.461133	98.9611
68	2015	100	366	615	12.73	2.07	18.2368	100	82.4151	36.2626	69355	1202339	100	6418	100	15.65	44.68	1760.06	140571	46.6295	427.893	277	0.325657	0.14	0.999128	0.49373	99.6246
68	2016	100	370	1113.3	13.12	2.2	18.2626	100	72.5193	37.8052	74259	1301245	100	6420	100	16.0789	44.79	1820.69	137957	146.747	1225.81	347	0.389504	0.13	1.09375	0.484238	99.4511
68	2017	100	378	1206.2	13.65	2.09	20.1057	100	63.998	37.0706	76014	1294566	100	6431	100	15.9337	44.82	1913.03	127302	185.769	1349.79	427	0.825636	0.14	1.10172	0.412248	99.8948
68	2018	100	401	1399.1	14.09	2.31	20.6931	100	56.4947	44.5693	79905	1362712	100	6192	100	16.1786	44.15	2006.93	163992	209.273	1206.77	454	0.359532	0.15	1.05624	0.403363	99.9141
68	2019	100	461	1503.3	13.99	2.12	20.7832	100	50.0759	42.4667	74451.9	1650188	100	5932	100	17.0264	45.68	2016.94	184283	165.742	911.962	506	1.27025	0.17	1.47016	0.259341	99.9082
68	2020	100	529.978	1354.7	14.42	1.94563	19.9976	100	44.484	48.6703	69371	1765709	100	5890	100	14.9241	41.45	2018.34	356573	183.893	1071.63	671	1.60846	0.192667	1.55069	0.0859903	99.955
68	2021	100	609.276	1522.6	13.63	1.7856	24.9138	100	39.5163	50.264	77573	2069835	100	5721	100	19.3217	45.84	2083.57	385251	212.639	1010.84	588	2.22142	0.218356	1.48976	0.0164497	99.9414
68	2022	100	700.44	1667.3	12.38	1.63873	24.6212	100	35.2807	52.1722	86744.8	2426343	100	5528	100	19.6171	46.03	2020.78	323305	240.89	1151.46	369	3.07147	0.24747	1.43123	0.604413	99.9244
69	2010	95	512.58	357.5	6.64	2.07	6.91294	99.93	38.9115	17.1645	18487	483270	94.62	6291	24.1034	4.85084	40.14	509	94601	72.5841	1532.22	48	0.266094	0.12	1.02297	0.338164	69.3087
69	2011	95	611	491.7	8.33	2.05	7.63502	99.19	37.7349	18.7853	22995	611983	97.74	6291	24.6642	5.30903	41.71	659	87970	94.6064	1780.18	66	0.292419	0.12	1.08974	0.267773	99.7051
69	2012	95	629.33	593.5	8.3	2.02	8.40094	99.7	41.8784	19.1347	28091	711075	100	6342	23.9027	5.42339	41.95	697	64985	120.331	1831.18	95	0.336459	0.13	1.12721	0.216728	99.7107
69	2013	95	681.41	715.5	8.59	2.14	9.13781	99.69	53.7189	25.2775	29427	821044	98.19	6418	27.5733	5.58014	40.89	773	75189	149.245	1904.42	105	0.361708	0.17	1.17211	0.19288	99.7327
69	2014	95	691	784	8.66	2.06	9.65457	99.11	55.4682	25.9438	35705	954014	100	6453	36.0981	5.41247	40.89	823.22	105579	158.692	1876.51	90	0.559877	0.17	1.10141	0.199664	99.6963
69	2015	95	638	879	8.74	2.47	9.67775	99.11	59.5498	26.6991	38606	1042127	100	6418	35.5159	5.45995	41.87	870.22	111146	146.617	1345.42	215	0.16693	0.17	0.958958	0.193584	99.7378
69	2016	95	643	1144.7	8.86	3.16	9.28098	98.42	66.8646	27.9666	35602	1439145	99.34	6420	36.4487	4.09316	40.11	1104.72	35527	405.239	3385.04	387	0.248456	0.22	0.927178	0.301482	99.755
69	2017	96.315	687	1573.4	5	3.97	9.24591	98.51	108.645	27.2495	38143	1674808	99.92	6431	39.4042	4.57545	39.82	1104.14	69427	315.313	2291.06	283	0.160732	0.21	0.904919	0.305109	98.6622
69	2018	97.6483	748	1796.6	4.69	3.11	9.99118	96.84	176.531	33.4648	41644	1992902	99.17	6192	39.8565	5.01429	40.53	1321.27	269116	357.005	2058.66	243	0.150492	0.19	0.939223	0.279302	98.8385
69	2019	99	790	2116.1	7.94	3.04	10.9362	94.25	288.804	31.2817	50803	2243635	98.04	5932	38.6908	5.3709	40.55	1631.93	303695	392.214	2158.08	417	0.0868846	0.19	1.42735	0.209077	98.9072
69	2020	99	834.358	2321.4	7.2	2.97158	11.6532	91.41	470.846	32.1821	47672	2301801	98.76	5890	34.1773	5.79237	40.56	1741.44	330814	374.033	2179.67	636	0.154028	0.19	1.57906	0.209703	99.4982
69	2021	99	881.207	2654.5	10.5	2.90469	15.9403	90.42	770.164	32.8477	54443	2200232	98.13	5721	34.9625	51076	0.19	1790.9	1530.93	371.742	1767.18	440	0.140623	0.19	1.49787	0.225604	99.816
69	2022	99	930.686	2975.7	10.72	2.83931	16.1472	90.78	1270.02	33.8001	62175.7	2103146	99.82	5528	36.8063	58476	0.19	1828.53	1557.64	361.968	1730.22	272	0.128479	0.19	1.42084	0.251225	99.9327
